# Supplementary material for: Comprehensive Comparison of RNA-Seq Data of SARS-CoV-2, SARS-CoV and MERS-CoV Infections: Alternative Entry Routes and Innate Immune Responses
Source: Front Immunol. 2021 May 28;12:656433. doi: 10.3389/fimmu.2021.656433 (PMC8195239; doi:10.3389/fimmu.2021.656433)
Supplement: Supplementary file 2 [file DataSheet_2.csv]

SAMN14563387	SAMN14563388	SAMN14563389	SAMN14563390	ext_gene
3.48253340101552	0	10.1863918507171	2.263041218706	TSPAN6
0	0	0.0818489716291486	0	TNMD
6.24114569556878	0	28.2195932716306	58.0114740479451	DPM1
2.85460858062781	0	2.2831777467146	1.89215816850249	SCYL3
0	1.66143737595358	0.759393288928993	0.759554462201749	C1orf112
468.463525086755	221.879566287527	58.0198694967776	29.5399356619945	FGR
10.9808010623499	0	45.6467530761993	14.9766749698645	CFH
6.32452377054325	0	17.7078345714575	15.1146832434741	FUCA2
2.00027232083418	0	3.84145859296691	4.32954707304633	GCLC
2.91945032289152	6.71528102395336	4.6313375006111	11.710666370736	NFYA
1.65181050426603	0	4.50724329775008	2.38252833754782	STPG1
0	0	4.92866006288594	2.91311651212169	NIPAL3
1.87633613957212	0	21.4914004525975	16.9688140961674	LAS1L
3.6246816008666	0	1.85257310678911	2.73865293109472	ENPP4
0	0	24.9694302616482	15.7621222858408	SEMA3F
0	0	15.6992748816103	2.16626746154412	CFTR
1.99280498381435	13.1340337528264	3.53207298301205	3.84622289768352	ANKIB1
30.1394694726619	14.3421794987391	9.80373633209267	13.8692270388456	CYP51A1
0	0	9.8934941282329	8.99839475225189	KRIT1
2.53670898869426	0	5.23385385131748	4.94159699681654	RAD52
0	0	0.206985674028361	0.449632215965286	MYH16
33.1248860052679	0	71.2485530744149	28.1880382719872	BAD
136.410023322902	37.5525513810085	59.8801116385474	98.4816120666614	LAP3
285.683144931366	174.213576278561	389.724017488478	196.011343094132	CD99
0	0	1.56151252676774	1.95406813886399	HS3ST1
0	0	1.03878976374101	0.1394801507641	AOC1
0	0	0.113062329036023	0.15208777618997	WNT16
0	0	2.18349117969793	0.105131091415402	HECW1
9.78088449411294	0	18.616107183706	8.13783326764486	MAD1L1
11.1177169546723	3.68093882870489	39.2267919883487	34.0746293624317	LASP1
0	0	12.7150953540585	16.2490743517034	SNX11
56.6335030034067	77.3464080729343	52.9667592066586	21.9273263965277	TMEM176A
201.451864630961	116.512264390121	63.4366576336873	119.022170367215	M6PR
0	0	0.682296432332681	0.269593157329928	KLHL13
0	0	0.881526042389673	2.1404001606725	CYP26B1
5.9465902950538	5.57413153832385	27.1980062711694	9.71656137219901	ICA1
8.91276131162847	3.66434805874378	0.667622642284479	0.784492025842072	DBNDD1
0.773196397416045	0	5.61671077859827	4.88618289739269	ALS2
7.04233672696623	2.43212876675	8.30048266620519	4.54684565763302	CASP10
794.950175182308	316.05220111443	102.626448054768	259.028285272219	CFLAR
39.6576846247435	2.43541812132192	51.2067070271938	158.577908462145	TFPI
0.990667415703082	7.21594694644929	7.70699067966673	11.6367578046722	NDUFAF7
11.9873549488291	6.10154286499298	65.6153592744509	83.8444175022482	RBM5
0.142489389861465	0	0.748305846255332	0.597072313833686	MTMR7
2.11759055234282	1.65262199539797	5.90074592103451	9.9522995593369	SLC7A2
11.724285238658	0	128.711644874837	63.8613702077192	ARF5
0	0	2.21080878091382	1.17706794706621	SARM1
14.937349583984	18.1337551516718	30.531431191194	23.689433249032	POLDIP2
7.49095271829176	0	185.200327143875	84.2014916843961	PLXND1
72.4754791676901	49.9793049903503	61.9516906821525	254.660881612128	AK2
15.2225151240632	8.83052160263899	1.12496403206244	1.45402896327052	CD38
24.4631720911974	22.4171881240796	17.7489637975484	58.6860392766285	FKBP4
0.768700644494012	0	23.4110964779529	35.573097001771	KDM1A
23.8053239969272	0	65.8779873478726	80.602290453263	RBM6
0	0	4.87750440580065	1.3930575914998	CAMKK1
5.92325255795299	0	5.69104136962935	13.1136648218597	RECQL
5.65140230392644	0	2.92280835638638	2.05126808473426	VPS50
414.309332251844	475.993377810277	64.2304255353756	4.87367673548379	HSPB6
0	0	0.63116240693697	0.168897139450189	ARHGAP33
14.9279582462255	0	87.4461237909676	114.271504274569	NDUFAB1
2.85169124942638	0	66.0612466991599	15.7298803627129	PDK4
0	0	0.604628843520953	0.365656787395298	SLC22A16
0	0	2.65974462804514	4.28028757837153	ZMYND10
0	0	0.156215695587406	0.147355018676015	ABCB5
0.205628584197766	0	0.160959338533584	0.0753140435923509	ARX
4.71826156115836	15.6747433669657	4.67956156955438	11.6759225633617	SLC25A13
5.47133311286997	0	10.7740116393894	13.9889515158491	ST7
17.9198708375649	0	16.068313303757	48.4177736592616	CDC27
0.464280391365292	0	1.03559006384434	0.497214442785289	SLC4A1
0	0	0.205946339867758	0.00796195720141756	CALCR
14.6302091211877	0	11.4049214438526	28.1982654612358	HCCS
2.58184615931159	0	7.81309946868341	5.04381286596707	DVL2
0	0	0	14.9414102238301	PRSS22
2.88163163881004	30.6546881365702	19.700638930658	19.6647299014145	UPF1
8.19838585425616	0	11.9191649135334	5.65716137480756	SKAP2
184.158982324513	120.029060384201	199.423136194742	301.784818722471	SLC25A5
9.38929089401028	8.91878376852703	30.2983591945101	8.69959148575698	MCUB
0	0	0	0.013606082122545	HOXA11
41.586017558364	0	38.256106919514	38.897758967301	POLR2J
1.77143874883362	1.13843823184273	4.2154607213227	4.78264146356441	DHX33
0	0	8.33038822070054	0.160164581939538	MEOX1
0	0	0.660184598226698	0.525845266232066	THSD7A
1.74641300753976	0.743846556326205	4.90824471578054	10.8032954802657	LIG3
1.71363806655939	1.46573922349751	5.24308932238429	7.27195762061927	RPAP3
24.1045331342596	15.2056737400241	8.83464353900983	0.959235478315362	ACSM3
0	0	1.11686190311507	0.697380297097256	REXO5
4.85283458706727	0	16.9649028355818	25.4001686726937	CIAPIN1
1.85932649127733	0	5.59767387691699	2.44649282592101	SPPL2B
0.233798063474125	0	8.13669887852906	17.5800966423954	FAM214B
0	0	46.5369857458645	2.95229998655121	COPZ2
1.66945805238853	0	3.53493116316811	0.247820546939006	PRKAR2B
24.8138439307018	6.13428085487892	13.198841539527	16.4715766360017	MSL3
1.99857573701668	2.29854873989243	5.70814966561635	6.91167458068008	CREBBP
0	8.61225306461815	3.88508430080058	2.00750330525138	TSPOAP1
0.551276895797896	0	0.497723677328652	0.1578968581913	MPO
0	0	0.449075106371692	0.361079623914626	PON1
0	0	15.2922862674424	13.6758795751243	GCFC2
6.61777537241804	0	17.1647066569049	18.1185919974676	WDR54
0	0	2.32582484812219	0.835720574241683	CROT
0	0	0.551342241483506	0.121143754218549	ABCB4
4.70986040439485	0	13.7918550484804	27.7150552188072	KMT2E
7.15482022452226	0	64.3966990185995	40.3148057496964	RHBDD2
0	0	0.101072784429255	0.467220133628989	SOX8
1.31115671777875	0	4.14685841292191	6.12433379715933	IBTK
2.71569832036099	0	9.43238100940274	11.6331544377	ZNF195
1.22834037603684	0	17.3226523977242	16.6857830556864	MYCBP2
2.58486071487711	0	8.12229886329381	15.5333213597173	FBXL3
2.20412927238298	1.35680355357135	8.99127754515357	9.3788805042737	ITGAL
0	0	10.4540161430585	2.72925612248919	PDK2
37.863079477846	11.1588161958881	31.4179987260028	30.7601111967506	ITGA3
0.92703650749624	0	1.75640761973809	4.73324604001045	ZFX
21.9966941573803	8.5966816456536	13.0876392483328	29.3266718897052	LAMP2
0	19.2349374440052	1.03222105548746	0.825135826534766	ITGA2B
0	0	0.589616445573677	0.259823237203534	ASB4
4.27909697616307	0	14.4321743136173	17.0810984573977	GDE1
0.809593693953187	0	76.5859785319662	13.851718177087	REX1BD
11.9247003742038	0	29.7583219287861	4.8540310755948	CRLF1
0	0	5.1858334494755	1.67686194161146	OSBPL7
4.45273386313353	4.05417232031227	20.6150464404458	9.41658117253083	TMEM98
0	0	0.0442916903436215	0.0311952093629311	YBX2
0	0	0	0	KRT33A
1.12628855199341	0	8.60749578419869	8.73325048266237	MAP3K14
0	0	3.76807481280098	0.23363093594585	ABCC8
0	0	0.0288680113068087	0	CACNG3
49.148315149257	0	5.30241882960644	16.1062733896033	TMEM132A
19.0823712504006	6.62553938077022	27.2262479073411	37.5979687823984	AP2B1
0	0	1.97687516102393	2.08837703519117	TAC1
3.07531116175667	0	25.0271364662481	20.4915318110283	ZNF263
24.0766597044959	21.5944065895834	45.4128349514904	33.9170001760267	CX3CL1
2.78110952214867	22.2535590136849	8.84273390049456	1.15705094920822	SPATA20
0	0	0.405593353294596	1.66884997404791	CACNA1G
54.8536217213373	26.0575861955113	48.2353705106271	272.975617836892	TNFRSF12A
0.263119272754708	0	0.94840605113611	0	DLX6
0	1.77286543024316	0.262929865767648	2.04608831805076	MAP3K9
22.6825358958397	2.33798894545615	26.3502060294859	54.2920609025787	RALA
1.04215868816571	0	9.54438800514901	14.3467554260424	BAIAP2L1
2.58767841196014	0	2.07466158793912	17.6900342869002	KDM7A
0	0	6.71197922152049	1.972750995879	ETV1
10.5957387008933	3.45661857695558	7.27834428843617	9.34755270735251	AGK
4.54640689153937	0	14.4215631280365	4.33537060954649	ALDH3B1
0.212198979353635	0	1.02179524647944	0.51767272752811	TTC22
0	0	2.4045912389025	2.01131735532938	PHTF2
0	0	1.08903948706565	0.844518146269092	CCL26
2.95044236505698	2.07185700637093	10.3149131826292	9.70936778528053	FARP2
0.283278833110751	0	0.220123315574067	0	USH1C
28.0312134823749	18.5615682488574	31.2058726514869	29.5813138340192	GGCT
0	0	1.66800846261928	4.01479812526139	DBF4
0	14.2486169806566	2.42181850304636	0.25789974277993	TBXA2R
78.5545495160068	39.5426405301534	27.4049861367667	153.901171522159	IFRD1
0	0	1.90856920207969	0.317151295931559	LGALS14
0	0	4.5696420894607	4.05997235764902	COX10
2.59570222098947	0	10.8748104275036	11.5258752848278	GTF2IRD1
2.76138534147816	15.0852923546503	33.301559307828	44.9351671279654	PAF1
2.54379795930812	6.09341289448666	7.5579707107456	6.58878855851803	VPS41
0.414111188765985	0	4.84937984311395	2.63855770287194	ARHGAP44
0.873638907304807	0	15.5323530492034	12.2974846867368	ELAC2
0.413876277484407	4.91533669467928	1.73423676190444	1.50228566539019	SCIN
0	0	6.402928245766	2.53333505230323	ARSD
4.22894198374066	0	3.81713840388895	2.43611507987464	PNPLA4
0	0	0.0142624057220629	0.0278619928136744	MYH13
1.47171934998084	0	18.4224528261129	8.67756945165669	ADIPOR2
13.6116092076277	10.9814792163222	1.9392686159243	2.74443915270097	CDKL3
0	0	0.0558358011246718	0.0603013426067069	UPP2
0	0	0	2.1998023225251	PRSS21
0.914878651660224	0	6.07588957285593	5.97025507039717	MARK4
1.49778845279854	0	0.434834979810667	1.30511877015921	PROM1
6.9068809098111	0	64.8951114684226	60.6431089732851	CCDC124
0	0	2.67146599891765	2.22837088931005	CEACAM21
81.4006656260992	12.6241721940987	42.5741234909988	67.5746008463083	PAFAH1B1
1.46246325344008	0	0.212197207559081	4.50644436354553	NOS2
0	0	0.403144794527754	0.421609876762758	DNAH9
0.769866157418591	0	17.906766749679	23.8922683533554	KIAA0100
0	0	0	0.0124431148042705	SLC13A2
6.11590035715593	2.3604875240124	8.76059210061379	3.49766462235528	AC005747.1
4.99769532100958	0	41.4217531785457	5.33619262085511	TRAPPC6A
0	0	4.85181959521016	4.80423112055713	MATK
0	0	0	0	CEACAM7
0	11.3441398352642	12.3521474332234	2.77860295769852	CD79B
0	0	0.0825895406092707	0.274646482432404	SCN4A
8.13312399228475	17.9485301318745	11.2012872208655	16.4515215010619	ST7L
0	0	0.48078460815748	1.42354932497406	TKTL1
23.4485704837284	0	0.524489154548404	0.11893173576547	PAX6
1.9255065354091	0	3.21930349086853	2.14142959582246	RPUSD1
2.318875252823	0	26.6429140821679	46.3979309763544	RHBDF1
25.4958568406834	24.9896523350396	73.5743417912251	97.6999003521688	LUC7L
0.237782691739555	0	2.80038583936587	2.24812077768809	CACNA2D2
0.6336012460408	0	1.71252281878453	0.523155912911271	BAIAP3
0	12.9733514249993	36.8159128134042	15.8557829036185	TSR3
2.94888231182424	0	11.0476626811089	3.92293927802271	PIGQ
0	0	2.66172115504498	3.18726488845232	CRAMP1
0.656559973544395	0	12.3683387907493	10.9712718792039	TEAD3
87.7969995775488	36.0909745249979	105.80175299681	9.73162397677915	SELE
0	0	10.3833270217067	10.642334020004	DNAJC11
0	0	10.2270625676259	1.1107464633984	FMO3
8.53001111979727	0	14.6005179310796	15.6319489426017	MYLIP
0	0	0.0937662403880152	0	NOX1
0.13771324048862	0	0.272883912293055	0.0452631208491665	E2F2
31.3525830063335	17.1277392408698	190.707687743159	292.212594711239	PSMB1
25.5529293840813	89.3402955303113	1.07662878067861	1.56136022247286	SYN1
1.03042093336916	1.1258262868814	3.09331987737362	4.67137459546056	JARID2
3.71704025823496	14.0291461628664	9.98811349124112	2.75102909344678	CDKL5
8.08805764511212	2.67785470783911	0.173148546168054	9.414872318775	CAMK1G
2.70984610750023	7.16313946917845	52.4710698492149	17.4918076020888	CDK11A
49.6065568276545	71.061004446158	40.9871687859443	24.9692273938476	NADK
0	0	0.704075833694032	0	TFAP2B
0	0	0.219261213815944	0	TFAP2D
0	0	0.133990374530207	0.712541517856041	DLEC1
6.11518182565245	0	12.8963722189543	7.9960571974064	CYTH3
0	0	0.505885812599457	0.101035593871954	ADAM22
9.45405868961897	0	32.7331196838125	93.8985254662112	SYPL1
0.621910152227605	4.43452739618156	11.4704465839798	8.80164117844591	CYB561
15.5713218253467	25.786799186536	18.0301955056114	68.2031593808609	SPAG9
0	0	0.1458779007959	0.533426086731659	CELSR3
1.38957977234338	0	5.3221120683743	4.11813388301039	AASS
0	0	0.446686408997093	2.44620613816112	PLEKHG6
48.2058983898045	0	29.8731728719499	44.6384457252476	SS18L2
0	0	15.5232580377566	3.58679862172272	MPND
74.1458535759558	107.444496383254	45.5334433737815	180.115899506623	MGST1
12.8588934910769	0	7.75965743053072	20.8402889724385	CRY1
97.0566917413455	138.317017083168	7.14360495296369	0.352523556846129	PGLYRP1
3.59367106731686	3.46447452826684	2.96207848241444	2.31884158609901	NFIX
4.06931590575195	0.932905074407478	16.6552958161234	46.5381144530973	ST3GAL1
4.79035173830675	8.72314044313254	1.54563987864379	1.97729000194714	MMP25
427.828688899706	378.251781730358	261.714610373741	1917.67447290671	IL32
0.279876592276469	0	8.09639077889036	6.25020528981452	PKD1
0	0	0.216228344978505	0.109820760400246	MAPK8IP2
20.1440867296741	76.091354038152	106.086980678806	689.28349526062	MED24
0.503375806535841	0	8.87255089697115	5.18980509434518	RHOBTB2
1.69886142317424	0	2.73200659734708	4.09059193117991	HEATR5B
9.2091728498008	3.84274471072926	62.1055369583714	67.6374047189352	SEC62
2025.44841569875	1210.47881513051	2876.46311265027	2665.91709195402	RPS20
59.5810398813882	39.995032877539	135.786112082278	134.842219007663	CSDE1
1.11202958294796	2.43008416237999	8.04274098370245	15.4915995013653	UBE3C
0	0	11.0051991916177	12.9496589500456	REV3L
0.263668484621008	0	0.134933355223378	0.0482674080401652	TENM1
0	0	0	0	PAX7
0	0	0.394059070050629	0.177461083109284	MASP2
0.0761065534754357	0	0.22574474438958	0.183834639366257	IYD
2.85854081025406	0	6.96348459317385	2.70950021350604	FAM76A
18.9303424494296	0	3.59032791159676	11.6734552494245	TRAF3IP3
1.16508554804329	0	5.46595293356865	13.5165478452713	POMT2
3.72298850909097	0	7.59585820380946	14.318122013294	VTA1
4.7161350212344	0	0.405714827844525	0.300020256874836	MLXIPL
4.70077474320027	2.05440538064341	10.2280514649689	13.9283481407504	BAZ1B
8.15559883630304	3.80497670499198	7.59408506369366	10.3833603057317	RANBP9
39.9223644584027	0	8.00674349592934	8.65307888534234	ETV7
1.31621692809608	0	2.26151712172445	3.20411348504398	SPRTN
5.90109446220017	0	12.2485757293081	15.6908314883532	EEF1AKNMT
31.652070366394	0	41.7291507729829	40.4280053717624	DYRK4
26.524523646043	6.26989734678627	46.977566496629	120.692194170055	ZNF207
10.7875511117153	0	71.2121236872982	52.5088731375572	UQCRC1
7.68435080895553	0	24.1140968864638	39.4192934618327	STARD3NL
38.098739299226	0	214.762717013536	152.236803459245	CD9
0	0	0	0.137433424715015	HHATL
4.59952728719288	0	3.13635321701956	4.99741032615186	NCAPD2
0	0	13.7815961277703	3.79213205725414	IFFO1
0	0	0.764902417351804	0.86664491366045	GIPR
0	0	2.08570774201995	2.2134364076126	PHF7
0.92742164937721	0	10.7457124331466	0.354176436007553	SEMA3G
0	3.6879801782744	20.2228676185362	14.9924001960743	NISCH
0	27.3506035088294	52.723140181588	16.1886825524879	STAB1
3.10218746218824	0	8.36772324278081	2.67048009944427	FUZ
0	0	0.427276582019297	0.913235177410063	SLC6A13
7.09669150939292	5.16428600825558	24.4873491730622	20.7610847781524	IDS
0	0	0.320115800094688	0.58876925043357	PRSS3
2.57991789516447	23.7273980712546	2.23628610626065	3.45122336665614	ZNF200
54.4464368305109	78.6085649061801	36.9834754243589	8.56045396239239	CD4
0	0	11.8021548206975	5.48592222888544	LRRC23
4.04598340391061	5.89412776196196	9.12970028873789	5.19104033167418	BTK
0	1.19394461910116	0.721252485980526	0.555386526345608	HFE
3.9664248579464	0	13.636297018579	22.0572588648678	SCMH1
11.0521138282274	12.9733514249993	55.2412568573918	52.2931269527735	FYN
1.81762258930672	310.000105759207	6.65669332730357	33.4954717191399	HIVEP2
0	0	0.628159636020591	0.0584226070086473	FMO1
8.82101123571237	5.14012659199127	9.55692397079314	23.4203620516462	ELOA
9.19905457438576	0	34.3436251943232	34.9743930365846	LYPLA2
0	0	4.61852857373849	6.78644237001037	CLCN6
20.3979640615594	0	8.63977535365245	2.04307727326195	MRC2
0	0	3.63039386401136	8.44499812726324	NME1-NME2
0	0	0.182770701301886	0.115963619251058	SLC6A7
0.951651314958092	0	28.2203411795039	6.59003769217407	TSPAN9
0.774820068216067	0	2.42110987497795	2.01575266835661	BTBD7
7.67354469080013	15.3976645700749	4.3233037059801	8.56183814371456	APBA3
0	0	5.44667450316719	2.70136667791482	MKS1
9.05532940382869	0	14.2517688340822	35.4762444365999	ABHD5
0	0	1.17976295402954	1.49319907199394	ANOS1
6.69691173015284	0	27.1702158518666	30.6788597185858	AKAP8L
0	0	2.50432447543495	2.44545906115069	MBTD1
11.619808873178	0	18.3796414115232	37.2590834587972	UTP18
0.572385617961781	0	5.39976761420251	5.34616643329538	RNF216
2.13822213606412	5.05594956032309	18.8379607802239	26.3395135387222	TTC19
37.6265316922583	39.202362614612	98.6332321616333	92.4512935875006	PTBP1
0	0	0.988320866846509	0.46224907924618	DPF1
0	0	1.55379986804605	0.456977209136542	SYT7
1.09141325458814	0	1.21299332629834	2.26330997213302	LARS2
3.97735745196755	0	5.59342168207143	4.78451015576579	PIK3C2A
649.606270741039	676.040581175896	76.8886033993251	548.163843908063	PLAUR
0	0	0.130930305742864	0.2568106328652	ANLN
2.29660896095776	0	4.83664564475836	5.18572313767429	WIZ
3.24463367340619	3.81036535662506	9.49193920533593	9.89106089883	RABGAP1
201.954253580109	68.8980245169452	708.988676128254	161.040417896401	DCN
2.61068775580547	0	0.825634292313471	0.321415798725881	QPCTL
6.04960409227899	0	23.7357337110217	13.2414829706482	PPP5C
0	0	3.86726264391966	2.26031526254058	CEP68
1.19215162085498	0	3.3411427781326	7.39771495979263	MAP4K3
0	0	0.188606501721519	2.32272413547173	ZBTB32
3437.16453693248	3047.01127319647	318.716937334058	184.811777844169	TYROBP
0.856066244682098	0	5.59841525295681	5.54951768582196	TMEM159
0	0	0.165962539311278	0	GABRA3
0	0	1.56729024709686	1.11718994576102	BRCA1
54.8702373056654	14.9815114735864	61.1388812350351	132.107470375014	ERCC1
1.50719342049224	0	2.22394466648113	5.93466772343593	CD22
0.295904547991907	0	8.48406455033147	9.61516256623646	SEMA3B
4.57760937730156	1.42898410352699	1.34868111404375	1.37394538170726	MBTPS2
0	0	3.13628896402469	5.21032584798077	PRICKLE3
17.5980761807472	63.7366742482542	4.79788162867584	2.54529064929394	LTF
0.485766207733046	0	7.35056835538707	2.55848323776538	EXTL3
0	0	0.9877692594632	0.0422198237653616	NR1H4
32.4323478897763	4.71575805858441	29.9374491190241	65.5187007627884	ELOVL5
5.30058594652531	13.7889533463357	23.3490696674559	2.85237139850312	ALOX5
4.9557079936838	1.23057016543888	9.20659900201907	11.6471693572219	KDM5D
17.855109399589	0	44.5993916695981	30.0867495968482	CALCOCO1
1.85183582281753	0	5.59620008060825	5.57725408871478	UBR7
0.935696249721953	0	10.705218398237	22.7942441422019	MAP4K5
1.20150289490889	0	3.37226497846883	1.46224429070173	EHD3
49.5991483611616	31.7026438635164	26.1459620102976	56.0653267414883	PSMC4
1.0146835954777	12.3181316560599	6.95821379143999	2.29460211880699	MAN2B2
0.11244698034344	20.7397114617335	4.12199676231776	0.729086662217753	SLC7A14
0	0	9.05981626307461	2.91671917796788	CLDN11
28.5606948573568	31.2050929874598	60.1218072674955	48.2877716862269	SLC25A39
3.62248629924266	9.31267685337861	67.3368679502638	41.5822253682595	MVP
25.9178072589372	16.5730817500398	25.4894054178678	37.5944947421251	NUB1
2.51102802030478	14.3133219947175	3.43267866451883	24.3922933149737	PGM3
0	0	1.19626767423922	1.72731862357242	RWDD2A
74.1194657632992	0	118.483637352734	180.313175667922	CLK1
0	0	0.786498297560312	1.05125674069906	POLR3B
0.454381239699236	0	4.51762413190418	4.70088404118562	ANGEL1
5.73225508817191	0	12.9515529709979	15.7626317164265	RNF14
4.07175975228385	0	20.5582084915257	7.00005872136453	DNASE1L1
7.57569200243534	0	9.72359770434437	8.09542393077415	DDX11
15.3755626457591	0	33.0560545875685	50.1999324887443	HEBP1
15.0284571883045	31.5767745742604	26.1138848092835	94.2855395681206	GPRC5A
1.23604867666165	2.25082139894782	4.30889968250994	21.0933932446769	MAMLD1
0	0	4.28195893810129	7.71614811566824	CD6
7.50102120312818	0	4.5275187721856	3.30360735040781	TACC3
0.965290793819904	0	3.1596454899783	2.90309835390297	UFL1
0.31981431376088	0	5.08286593284236	10.7688270414468	POLA2
1.44438945975474	3.94530907133591	1.4942534678204	2.59024276100637	ZC3H3
13.2302494669222	0	33.9992398403164	17.5330106785232	CAPN1
1.44119887614499	0	0.529823600261237	0.445638236521979	ACPP
35.5893908714455	0	51.1129049277923	55.1456886539801	MDH1
1.7439874297273	29.0355960464269	9.85631180613741	9.14581927501317	SLC30A9
0	13.9450547049735	9.88101961005391	4.1988015892544	MTMR11
3.09912365872452	0	6.35821822808533	6.02300000540489	COX15
1.52687320023178	0	3.24853857679579	5.84120654573816	CCDC88C
7.28022238058965	9.00335800507772	9.07012488306122	20.3120389289579	YAF2
8.25288891694678	0	14.5216214036113	15.81826323957	ZMYND11
67.6455730318468	77.6042294331773	5.71521670534381	3.25574224812237	WAS
0	0	0.871812810189294	0	DPEP1
86.0367017130495	35.8675009985273	30.5347012968079	69.7242427871749	BID
25.7916689959407	18.5709903647197	54.7184459860488	73.0903708112328	MATR3
0	0	0.251800954656525	0.315308582693539	NPC1L1
1.05269574969425	0	5.2133445380739	4.09466949532499	XYLT2
0.911615407562825	0	1.29324947849044	3.77222871680698	RGPD5
0	0	0.196024848019389	0	STMN4
5.34139156276811	0	18.189492209681	16.7673257552377	NUDCD3
0	0	0	0	ISL1
0	0	0.890899551277668	0.353637727269277	CHDH
2.61353095931659	0	2.03036498012037	0.948279097516185	IL20RA
0	0	0	0.00943033939679404	CLCA1
0	0	0	0	CLCA4
0	0	28.2487867700523	24.394648208055	GLT8D1
9.86987709284412	0	19.8351895290735	39.7698481339923	ATP2C1
1.39930703142308	0	4.62407000375925	0.56736612352659	IGF1
0.903035562318344	0	19.5990401627409	64.9546643563825	SLC38A5
2.79722547507549	0	19.5563961031057	9.98683477861499	RALBP1
5.29818965993104	0	14.6118775050503	22.5648412080929	RUFY3
1.3687918159037	0	0.933143670996819	0.25610901119193	CNTN1
4.85722520637456	15.5786284357426	17.952824656911	27.526244605728	SLC11A1
9.71418588435039	3.77085662940609	27.4337163216672	39.9920410450836	WWTR1
0.672380695798477	0	3.40119215898482	3.6102492519218	AGPS
0	0	0	0	ZNF806
0	0	2.14400631843926	1.28613498052467	CXorf56
0.922657497068765	0	7.03717473292498	0.062934547588125	ATP1A2
6.76455730318469	0	5.01046039195254	7.74295266457765	TTC27
0	0	2.96786399782839	1.56261926585245	ZNF582
0	0	18.0407741731848	23.7414955327378	VSIG2
0.318762008802505	0	55.777201582329	30.8036983521991	PHLDB1
25.1652297552162	80.8683709515869	56.6883337951834	31.2904489494743	MARCO
8.26414609689722	0	0.928171311525595	0.779925345413376	CYP24A1
0.105786366697514	0	3.19831360698755	1.47456557696268	PRDM11
1.09355188277643	0	0.0171267218848521	0	SYT13
3.74547635914588	0	16.9734396837238	6.49663494508948	SNAI2
5659.16149754979	5145.33915759552	1846.34120736874	1108.67071665972	CD74
5.20485367628459	0	5.15783678144895	11.6309596452297	HGF
0	0	4.42526094405866	8.33260939829434	ZRANB1
0	0	3.5573601141988	3.11162159101422	NCDN
0	0	3.99921511432522	0.303276059048528	ADGRA2
0	0	0	0	CCT8L1P
1.86232250560424	0	3.58112404529975	1.33616613356721	ZFP64
0	0	13.4006691389427	14.4924279632616	MNAT1
52.4686816464957	78.172758586534	12.1863457708599	32.6445911431923	SAMD4A
1.11328885328699	3.3120451763985	4.21010017640716	6.39189935324698	RUNX3
0	2.65916928472129	2.52192767455461	3.59394565563974	MRE11
14.2366320794066	0	8.02207368467546	4.63451309939094	PLEKHB1
514.023403343858	180.665930955545	110.626807974226	264.111191302374	SERPINB1
0	0	0.608311124487578	0.358060343384983	CYP3A43
1.31358940887549	0	0.977988014234899	0.134682556711529	SLC7A9
1.27414639669247	0	4.9536660868392	2.43940432270995	SPAST
1.38101170275853	0	0.680262016041581	0.468803256870005	NRXN3
0	0	14.3032041012477	10.4502808803704	OSBPL5
1.29109537877371	1.1000316019754	9.62774583717329	16.4059681172762	AQR
0.409446792012279	0	1.84573959863039	0.411016138316594	CPS1
0	0	0.11281172070326	0.2148312459501	C8B
13.5408382758723	0	181.135634076976	32.9506423923176	FHL1
53.50071317822	43.6327312314302	62.4222627977236	53.2039048695893	RTF2
0	0	0.101913888763681	0	GABRA1
12.862490145915	4.54003111470906	2.46664327537141	1.55205107090547	NLRP2
1.3566113096445	0	0.935156349979262	3.44294081471345	SLC45A4
160.038889618709	150.199885780896	101.224372105606	101.68213719494	RNF10
0	0	4.57046453272611	3.19711800619613	ZNF839
18.6202039391928	12.2500756800596	22.6812851682437	24.2991828496684	ZDHHC6
0.0922308915326137	33.6877081201638	1.42523905998767	1.12097835399404	GRAMD1B
8.63689060691836	25.4061465406235	54.6875558999374	34.849938517005	RNH1
1.66616020941892	0.531092689639374	4.61374663803147	6.96544746294324	NDUFS1
5.75336178424934	0	4.848474277785	17.3566683520229	RB1CC1
25.3177695566374	7.9034026827604	8.65349976522976	23.6192414989308	ERP44
1.09803438762958	3.13333770285182	21.2346255493709	36.3664645055542	ALAS1
55.7913602926594	55.9149877698725	12.4253256465773	268.203892587677	BIRC3
0.0573278408194529	0	1.69923844565511	1.47214971549402	AKAP11
11.7602217483527	0	9.10527865350133	19.869706449329	GLRX2
0	17.3124230875393	5.86888488249642	15.2025581197851	SNAPC1
3.1004220958519	0	19.6908390589877	8.52836457989687	DERA
31.4409001415626	26.002026310233	78.8174726695791	93.5911811980773	STRAP
3.34161175771561	17.6227606062129	2.48854772888318	0.902544065014124	ABCC2
5.53594498241259	0	6.10757045102356	5.35579580722869	DEF6
19.5131471175486	3.74078231272984	22.436106894832	88.7012213783087	PLEKHO1
6.2564571472047	7.04007599543582	5.09478962928973	16.9354815963628	GCLM
2.13863919243662	0	4.07526191351873	5.63034656202011	UBR2
5.47381335722016	5.49817418372376	45.2953396089982	23.1383931010338	EHD2
0	0	0.220189911978536	0.0557337004099229	DEPDC1
9.46782996722833	11.4938268986798	18.9561756666868	8.88860595076778	CCDC28A
16.2831392163149	17.1037171661982	8.41493724664289	7.56955834251634	RRAGD
1.15448071467977	0	2.64132344930672	6.33547819397407	HSF2
22.6978512966384	1.06973248592099	20.3930656953873	14.1027927564919	PHF20
0	0	6.23267129997503	6.19185587391059	HSD17B6
15.1742712918871	0	32.6820487318484	39.2305884910614	NR1H3
21.9668651127064	6.52136381791406	67.7826241317505	71.6279662784069	TYMP
0	0	33.2737470420695	14.1388989547296	NCAPH2
1.5553957009831	0	11.5620569053523	55.2713033102009	TOMM34
8.06536296141378	0	23.0565210375092	41.6889944301324	SEC63
4.77413765282723	3.06217736397119	7.31079092643316	9.02405982434549	KPNA6
251.378564796165	141.457247444647	1600.6842809361	1283.22304620748	VIM
0	0	1.18083494585942	2.12883013305879	RTEL1-TNFRSF6B
63.1583196450029	17.5937041171672	14.2109131478588	44.666661032941	FAS
14.9766152157373	17.6738410717381	43.5977082076566	32.0016306127939	RNASET2
290.099231140183	267.190813971029	106.060561257186	876.671302133529	CD44
0	0	0.327147650987509	1.1638720512492	KCNG1
0.37076533185805	0	2.86468280949362	3.59589763896638	AGPAT4
86.9185458476861	202.75598620095	4.21412920779131	22.2417063966726	SLAMF7
7.82593299122043	0	13.9398698915632	28.1905761995113	BTN3A1
0	0	8.78180859226633	4.49630792862562	MIPEP
27.0710247183564	12.5536253494846	41.4972656689182	34.261892891278	PRKCH
0	0	0	0.0530585715912033	INSRR
28.708232750712	31.0216295751652	71.0096339540194	87.7616861683601	IFNGR1
0.367396956887911	0	10.3127537827644	10.6643598546002	B4GALT7
0.786022503539065	0	3.04564634641731	13.6961303459422	SH2D2A
6.66555896656827	4.07312970591159	5.90265553909685	8.26051744874744	VRK2
7.55047957948648	14.3301414095174	32.4835025554869	50.5117469552357	TNFRSF1B
11.4864822745111	0	16.4967973649715	23.8978162390173	VEZT
1.32835698307108	0	1.09573534433823	1.72632377658918	POU2F2
0.642574527936369	0	22.5610984348484	16.9632167264412	BRD9
22.4834093102266	10.8239204196739	38.2685200565707	63.7988493716954	SNX1
91.4383336731098	26.8020886582402	33.3684165542937	35.248274943488	TBPL1
5.549050833543	0.991445921833676	2.62077589800812	12.5341700110764	ARNTL2
14.8575787605553	0	17.6766251157754	38.2533502735815	BCLAF1
5.97450710472043	6.46603941648955	9.44729350156193	12.112119628131	SLC39A9
0.138513801692114	0	0.545050244650926	0.549416098489424	ANK1
0	0	0	0.0191109819196149	IBSP
0	0	7.54896075440544	8.77698432300824	TFB1M
1.39868666043292	0	7.96003792638131	15.0300952511023	RABEP1
11.1615195502547	0	10.9396019510414	8.97090015920167	HMGB3
3.15297162436574	1.31638064977324	6.9316024256632	9.57220482974455	NUP160
0.571506377381194	9.366321305299	12.8328714052087	12.2375106197317	BAK1
0	0	0.560016118625484	0.0735931182208375	MUSK
0	0	0.472946116127869	0.378795205783234	IKZF2
273.103059078634	388.933601362632	187.208306110926	90.1830024369721	GRN
0	0	5.88898646447512	5.76148340313955	FAM13B
6.9086969170617	6.01197157403011	8.74845983251653	11.8521354708456	ARHGAP31
0	0	1.74728166387577	0.511665341791482	CENPQ
7.55922945933996	9.75596027159944	79.8348958422308	118.334430740268	SARS1
1.2697974459903	0	19.5619224239147	21.6708870930478	RANBP3
1.42004065524869	0	1.49194046333195	3.7266076275101	ARID4A
0	0	8.79258164871982	6.75860989479621	EIPR1
5.82542774021646	0	42.3551689918837	25.3327699976767	PNPLA6
0.231470749694208	30.7953291401498	5.56883648457592	4.10776482293619	IFT88
12.7193050184092	0	10.6129431619372	5.18106244702587	ALG1
0.934622286736696	4.81633109720477	7.88966174312995	18.6329821199142	ZCCHC8
2.37985491476647	5.60945277805855	12.3321091840443	22.9587125726333	ABCF2
0.661750170963719	0	8.66250111009041	7.82661946035858	CHPF2
0	0	0.123023824153019	0.411400137664437	LRRC7
1.48820260670063	0	3.66377713493361	4.2370654255659	FUT8
6.28463938640469	0	2.59623593118354	9.69463820627363	UBA6
5.7398148045659	4.15288576719153	7.25861714280711	6.01321874585652	GAB2
6.10336778422668	0	25.6924193008346	40.5146619729697	ATP6V0A1
11.3028655831792	0	7.1507126886768	13.1817528721492	PIAS1
0.712285867916702	0	7.37433479451581	15.1935666771447	SLC4A7
0	0	1.59544906545026	0.241738079170257	APBA2
10.2288858412038	9.86114582708838	61.1285292844215	123.60753366456	MAP2K3
3.71874073292777	0	3.20623357441509	1.77327243140655	EFCAB1
5622.31862451661	6832.63175049961	5976.51525691521	2275.79671948323	TMSB10
4.9387254178961	0	2.66814415432521	3.21663887078749	ASTE1
17.4031560761378	3.04341161454936	11.7106631184292	27.8859744103586	RNF19A
4.87402600447805	0	7.51759572172875	8.22431429636255	PEX3
140.430883230329	89.6687524963184	127.543486994442	128.811002036466	GABARAPL2
0	0	5.70102783207425	0.172245962042736	MYOC
5.88998393153284	8.04416249307341	17.934396809767	14.1065563381127	SH3YL1
6.8433596261525	0	9.38931381959998	11.9969648505961	FAM136A
14.0806215376966	5.74042098451294	17.4654336386602	28.2027808025706	VCL
0	0	1.0884749150495	0.186462693021708	DEPDC1B
1.21541826963535	0	10.7738608659985	8.070747645267	DAPK2
16.7422793253821	3.59203250058889	10.9784137666278	20.3339349813819	NSMAF
3.05344600490975	12.8313871417291	12.7725875059773	18.2765578727573	ADSS2
56.0595507885254	41.2921569057538	0.60790001472652	0.713511091602552	STAP1
19.9186938459112	15.4073914363623	75.6720687502251	17.0764126435641	TIMP2
0.518657971666112	0	13.5242895242922	13.4057706752173	RFC1
17.8584312804076	2.86940007988219	6.913429649452	13.0524888857278	TBC1D23
39.2624867118965	33.2287475190724	51.4620670441277	76.9681195117908	CUL3
0	0	2.16667780302377	4.44621015509763	MYOM2
0	0	0.485200703817593	0	OTC
0.260377594484947	0	3.13979691789589	0.191119697115499	CYP46A1
7.10020327624347	0	5.0721176029049	8.05312112543959	AC118549.1
0	0	0.751176585353714	0.111224766547478	SLC18A1
0	0	3.88440075489347	0.859658656753336	USP2
0.0642069283609325	0	0.786786692882794	0.178164421691242	CASR
1.74072357302787	3.80378987507776	13.4599925280747	5.45293155825274	TUBG2
10.663872181772	0	23.5379298529684	36.6284034978604	RPL26L1
0.296113889730847	0	6.56892609801202	8.05208371379267	FLT4
6.41466640819237	0	35.6309081085169	50.2933966562923	NSUN2
0.830470204632048	0	5.60986504405721	11.5907019610301	FBXO42
11.8233768395434	0	3.59651152595923	4.62077247356733	MFAP3
1.50925870125981	0	1.90698666378795	1.34394540698522	MRI1
9.04289778377119	0	24.9791968002653	36.0150833858783	METTL1
0	0	0.28142441317529	0.142845623570741	HOXC8
0.600727639949124	0	4.69937232832138	2.40884772751262	AGA
10.6222367608574	17.8549785351381	3.01235373329708	2.83959531529233	PI4K2B
2.21583579217203	0	5.0758493296376	11.1371182344194	BOD1L1
28.1731005722836	13.5801228724936	24.1156252805683	27.5461637009373	MAT2B
0	0	1.01924180366974	2.74046398511142	TLL1
0	0	52.0268321775258	39.6515478189592	EDC4
13.1894164993745	0	15.1627124667406	58.7753561445684	TRIO
10.8814814253379	3.9440330981563	3.78267521764615	13.5122257069056	VCAN
2.09217321144863	0	4.05970431981578	6.6133953113114	CLEC16A
28.733193584084	6.91062542850357	17.6576270372182	11.3163018748332	MSR1
4.82177644571004	11.7071523259193	2.2658110094231	26.8771542049588	CDH1
3.89709576977436	0	9.89782484094716	31.4852122988956	MTREX
0.180560365443489	0	0.485671658152771	0.515555702150816	DNAH5
41.8836894712255	8.4742716288447	6.78162710644594	14.9141776615312	ZFYVE16
9.0943123881737	5.73250564376338	55.6253080727441	65.2958070153634	RIPOR1
4.46857989111622	0	0.443150632673093	0.110607925012813	C6
10.4486868958943	8.87920245127413	20.0711807382698	39.1785566396195	RAI14
0	0	0	0.0210017412660175	SOX30
33.7013370368393	0	22.8731488121532	11.2255295525514	PNKP
0	0	0.370563146216635	0.2881445933166	BEST2
0	0	1.49984412210961	3.37625715945161	PHLPP2
2.93724198690914	0	1.60002181256377	3.29806840817494	SPDL1
17.3607275694374	3.14140915494572	12.1278477228438	7.30921383131943	STAU2
0.419031261977592	0	5.5804385177545	3.96134827470346	SLC66A1
1.24681853778538	0	4.74656710923533	7.49497478596707	CTNS
0	0	1.28349738758657	0.41678205250224	RTN4R
1.12894668411208	7.67460688451812	15.7664497248805	35.0679239986759	PHF23
0	0	1.52975646937889	0	CDH10
2.81856554299362	2.21323962604343	3.75537355862672	2.95771091090096	INPP4A
0.163562713221787	0	0.703157074450413	0.737094709769179	RAB27B
372.950419634163	221.954281466212	71.4681476589147	124.110780654951	PSMA4
0	0	0.125668038402444	0.0290999435472324	MYO16
4.31502044468611	3.9287855475191	14.380652944814	17.6646932343651	LSG1
0.885366437090539	0	10.2478542640777	4.60837288366549	PARP3
21.8770513358254	12.9183795969272	20.6742267367533	182.888264155788	TNC
2.94638208837899	0	17.5224801599182	22.4773265546306	THAP3
0	0	2.64913910988599	7.2358278631277	RIPOR3
1.8901811262074	0	2.81816880655592	6.98211366817967	TDP1
1.06823853957108	2.06344337385775	3.99812525377229	14.7798198690081	AIFM2
0.670361534549833	0	0.589722756518309	0.194998182064993	C2orf83
0	0	4.96848245195546	1.22243212167991	AL049834.1
1.63562713221787	0	8.51503251715369	15.8174337816406	MED17
2.47248850796782	0	13.0023061578239	5.04332385867763	RETSAT
57.0121645066167	290.355960464269	116.913832200671	88.9465260700396	CAPG
58.6064333354663	0	163.79926238209	112.611486183174	AP2S1
0	0	0.0626716680376048	0.00426041570630085	USH2A
0	0	0	0.0262211700747472	ZPBP
0.20229917019553	0	1.12315083590814	0.879301976960221	TG
0.734310496727284	0	1.01155488026381	4.01056278749527	ADAM28
0	0	0.744891820804832	0.276551887011176	BARX2
8.13860800539407	38.1092198109353	3.49904353714709	5.9943996386515	DCUN1D1
2.30734046476618	5.68782645723451	7.23322126338107	3.03347059738031	JADE2
0	0	0.0754104210591832	0	ZIC2
541.285157118075	383.463038299945	15.6877803562587	68.096151649107	LCP2
0	0	5.88948065259408	15.1119608034847	TRIT1
1.95131460668789	0	5.45587323124952	1.28278787032007	ADRB1
0	0	0	0	GUCA2B
0.428136707614928	0	3.13876333141303	2.16652356688282	CUL7
56.3874896893794	85.3176655771091	117.441448249956	189.603770317828	CTNNA1
1.89606787376921	1.2448908064005	11.4781248769059	6.40631493455922	PHKA2
2.50504512275	1.14206315222882	2.04908135268855	0.879669822815014	CNTLN
0	0	0.667404552469369	0.0610343073006927	EPHA3
43.9958346783157	27.7009828663132	79.420033321167	365.661352848276	HSPA5
1.21364837443872	0	0.839053023373655	2.66542163125903	DSG2
1.78109354525341	0	9.01913946485042	8.14895730167604	GEMIN8
10.5629531649406	0	10.7824790173115	20.7648590877885	OFD1
1.13931808951222	0	7.30513655890558	4.2341607322737	GPM6B
0	0	0	0	MAGEC2
0	0	6.2221715148636	1.12364819497703	PREX2
0	0	5.46734109786193	7.32853363168593	WDR37
0.922439632252457	0	3.46097689620413	4.97596755240589	YTHDC2
0	0	7.45781593294115	1.94742023345179	CTPS2
18.407989422198	0	25.8365848856294	39.6560581147552	ATP6V1H
2.88009208034445	4.1849520725804	15.847558233295	44.5264259772821	POLR2B
3.61084385162806	0	12.6666021858629	8.76831085771222	FAM214A
3.41562992017316	0	4.82396473399648	19.3972624977546	ARAP2
1.69018778001274	30.3356973619386	22.8453611673671	34.9903789822522	TPR
9.51681428773423	0	5.11771863478388	6.32813016102842	CP
0	0	2.13944568973034	3.58412554815772	KIAA0556
9.41449453684066	0	22.3880591514809	17.2049140623391	DTNBP1
0	0	0.193340543794259	0.0800021285163458	XK
0	0	11.6178850403776	2.34185940503535	ANO2
5.61162370550766	18.5022443753087	4.90520122029827	5.2926088102798	C12orf4
0.669690892275123	0	7.7333442141043	12.2672281541856	SCML1
5.60837021309954	0.942714157351522	9.90641016824796	6.52257947386035	WWC3
0.452005381062426	0	6.12636588949285	2.16951903751934	ARHGAP6
0	0	0.146224156596587	0.0932130583007098	FAM184B
2.48667910177108	1.84827983320693	64.0104484896072	32.3796236134662	MAP4
5.99661176491144	0	4.84169897505628	5.66003431767061	GOPC
0	0	0.214625642684007	2.18052847377105	ROS1
1.68145820281029	13.5199005981145	1.80087068756095	6.94140155491506	USP28
1.99160430414945	0	6.66659634994317	0.984791592962045	HDAC9
2.81339860340976	0	11.1230990324243	13.3028989560264	TSPAN17
13.9384469163915	26.8611240958134	84.8355668077742	126.416495029515	NOP16
6.89917434507964	10.6043046430429	14.7102766914695	2.32817209814947	CC2D2A
2.9148690882058	5.53644839868309	3.84745356140794	5.20940660758807	RRM2B
1.71847876062428	0	8.6327790200149	14.2169003895467	ZNF800
5.80535246338046	0	2.37873338711654	0.149666903347995	TNFRSF17
0.209435568243459	0	3.35448459454273	1.38676119973686	SNX29
0.732383172588893	0	8.09178043658315	5.22470451378952	LMO3
11.9110437678408	6.34823026522608	11.2788275130932	11.8484464025064	MRPS10
0	0	0	0	GUCA1A
0.687104360669977	0.536230337679153	8.18127083463788	18.1173044610537	RSF1
0.448918403908816	0	14.4806516101468	12.2254690906927	VPS13D
6.87311336365775	0	6.92946562065646	12.0198916203921	CELF2
19.9232244003012	15.9203007043072	15.4089555977899	19.6047359044794	FAM120A
3.84267131596799	1.86809901033997	8.91804626924032	3.74306646877474	R3HDM1
2.08782632814342	4.56227098372589	0.76971103622967	0.568551712108543	COL9A2
3.1177428911326	5.09680287245721	6.63204909809521	26.8682230640856	KITLG
1.82158195901512	0	3.44375974421962	1.87094885833447	ERCC8
0	0	0.576203716608388	0.0251802540604378	ADAMTS6
1.89364135594094	0	6.03594406100463	2.15781371744823	H6PD
29.372384939489	12.2010508649318	87.1521682134675	49.6134082127702	VAMP3
0	0	2.96417063052725	5.89857651134536	PER3
0	0	1.38085980547438	0.4766961303896	UTS2
0.626711768394665	0	1.93947467352088	3.07694899943376	TNFRSF9
0	0	0.48966206933823	0.42849485505799	EPN3
1.47669197341553	1.27856472420836	8.70546971978725	15.8065431958482	LTBP1
156.549144947555	107.510179955689	120.625063402541	236.833637113439	RCN1
2.21107756542289	0	27.5643043581926	3.88824332927439	ELN
5.01265848065332	18.2559136818852	15.525317129258	12.3665126710943	RFC2
1.51599777412576	7.55414146209508	9.81384604478127	8.64526768382999	ARID1B
8.22277225034781	0	60.4614016823084	67.1615599450847	CLPTM1L
11.7627255214657	0	22.3410522258024	116.254179185269	NEDD4L
0.535324678669291	0	0.559543359287787	1.19516219495017	FOXP3
0	0	1.87572408481464	0.825229033587395	PPP1R3F
37.8182844329674	0	87.3250757820929	108.69919509426	HEXB
0.5134093629372	0	0.908837178789335	0.791080715710563	PTCD2
0	0	0.0727830168933146	0.0669596598268635	NEXMIF
3.29734698713699	0	10.2783895070799	13.1934614625897	JKAMP
14.3679748645025	0	68.895996400966	117.215011887381	DKK3
0	0	7.32454327418613	7.27321374117821	ARHGEF5
8.11030844158896	0	2.42778467550786	7.28518494087667	NFE2L3
10.0370928681657	13.7640523019179	11.9976106796214	8.06257199636424	MCUR1
9.47803924607154	0	33.2613430715231	24.7156264561573	LIMA1
6.00542942750062	0	26.1563105569867	14.5157865761344	LETMD1
0	0	1.21828963714979	0.549586443054612	SLC4A8
4.48614129833389	0	56.2997230219801	13.5773387272094	LAMC3
0	0	0.684161383636392	0.325007795355808	PTGER3
40.371544552107	22.2535590388405	1.99931435398245	11.008769059666	TNIP3
0.403642103806447	2.86412903674266e-07	8.4001428334475	7.725518008795	MAPK9
0	0	1.13271362876916	0.148692328163404	COL23A1
1.47249598288321	0	14.0836153326847	20.0242777513933	BCAR1
2.15276972130915	0	29.9724924785982	22.5364289792632	FAM160A2
11.2839881464366	0	87.8867403000826	131.057006603975	HERPUD1
1.12515318046923	13.5499448216659	15.2396599903752	18.771836301752	HOMER3
0	0	0.855222459429885	0.676177729192321	RAD51
3.99520533258866	0	0.234216200436242	0.0746041468243533	POLQ
1.68264113822936	0	4.65450676215871	5.16742783865655	PIK3CB
177.477794759116	318.521510801514	278.333600768712	234.44570743332	CYBA
1.58319426244748	0	12.4247424281574	9.99061893906753	THOC3
15.0831345273713	2.48091757491594	41.9231529145583	32.3664482008377	HEBP2
17.2861743845061	0	3.84060870513742	6.48640649279047	MPHOSPH9
0.37624347848378	0	8.87945131241705	2.82813762468262	PLEKHA5
0.336595885110215	0	3.6220540956721	49.8287689742111	PRSS8
2.09527305242251	0	5.3986171522939	14.5567063763935	SIKE1
0.320733320409619	3.50429607456876	34.2733057782894	33.9255778494247	RRP12
8.21674151203677	2.66692309509388	6.69042338943942	22.0915654192166	FNIP2
34.3164731514043	23.8182623818346	12.0622866437637	17.6787420130027	MSMO1
6.23702255916213	9.58421120677404	19.630017064343	24.7856301806592	TTC17
0	0	0.0227046804861679	0.00960371622059955	ALX4
1.01699494763141	0	0.229550008815052	2.50439144142467	FSTL4
0.802271750418709	1.59479885945671	14.6043676271085	8.32242113713158	FOXN3
0	0	1.25072194519265	0.113364718280609	METTL24
2.81288295117307	0	32.7027455963593	8.21770204912244	AKR7A2
4.85283458706728	0	36.3573442098079	40.6175211449497	MRTO4
0	0	0.153804111522906	0.419344490306513	NNAT
0	0	30.9697613052276	29.0069460483363	USE1
0	1.85622285542436	1.12642564830518	0.668823670444433	MCF2L2
0	0	2.22298100854777	0.2584624020794	NRIP2
1.88300625057018	0	4.1792410223046	11.9017291922808	LAMA3
1.29483985501795	0	5.92688593321094	5.60957645712662	AP5M1
1.6142693564418	0	8.25863775936792	5.99017903039489	ANAPC4
0	0	2.93121659740495	1.31846614971375	KCNQ1
13.7280721741101	7.89828389863944	45.8548350571856	61.777916083689	TRAPPC3
6.73494435711064	15.051364928071	16.4288486917715	27.2441236908741	THRAP3
5.60880379409785	0	122.741200458286	55.9594869897159	PHPT1
0	0	0.121882503470982	0.0201670770597602	ENTPD2
0.495933508222593	1.80585670657475	0.44694016601371	1.32396899716643	LY75
4.92265782960714	0	7.61994623026295	16.9673103148299	ARID4B
13.162183976065	0	8.16626833715165	6.17131270370183	OPN3
31.2939784277448	17.6227606062129	34.485181835343	31.0731976248016	SDCCAG8
0	0	0.192607901127308	0.154888274829336	PTPRN
0	0	0.926157280879298	0.147457797763562	HHAT
2.98715285056962	3.2058229073342	4.82359455016024	4.84488186261028	KIF1B
4.54793777678623	0	5.26512229406527	1.42167820335869	FOXC1
1.30773515527296	0	16.3869198935405	10.2640696080819	TBC1D22A
8.9802690255771	4.58991453900475	26.7657203199728	20.8012415012577	SYNE2
0	0	0.625505746812479	0.940124867579868	PLEKHH1
1.30736286014352	0	2.43619147356629	1.60782704652279	ATP9A
0	0	0	0	SPO11
0	0	0.0564551562295841	0.0895486009947669	CBLN4
0	0	4.32609019138064	3.00968228752281	CHRDL2
1.75716617604766	0	3.02832924464287	3.92618995175855	FAM168A
6.94793385658426	7.95755323947752	5.5210108390549	20.1671979686403	RELT
16.9250658991293	0	11.1479904736811	12.6582638272663	GALC
9.83935607735954	0	46.407579751222	73.4077365227382	NOP58
14.9320193443655	12.2850395114634	39.8447031979472	51.3121804420427	SZRD1
0	0	0.767651395534057	0.579419600775427	KCNH2
1.23631896408156	0	19.8847285413869	44.9357453598508	CUL1
2.29660896095776	0	7.22476885634689	5.48406033275017	FAM114A2
3.13086102391437	17.1037171661982	17.7085071059687	11.818744589776	CYFIP2
12.4942339270415	9.10070852695123	11.3311290027358	41.3924768596788	TAB2
11.3893056635252	3.45661857695558	27.1144911627573	22.9942091652707	GINM1
104.777207599903	78.8466616902518	2.955888991097	8.27432849581794	EIF2AK2
6.51109593948741	0	45.6443696480274	50.5006955541637	AC022966.1
1.67316320234549	0	3.78337077421799	9.01299909024875	KMT2C
0.219025108913947	0	1.97262099197577	0.787193234923681	MCOLN3
2.83647256677375	0	3.22249905428652	0.338509641625707	CCDC85A
3.54607782340568	1.04713638498191	10.1687047631403	19.0914236875191	PUM2
64.5262654489266	22.2535590136848	48.9824109192705	36.5063287363791	MRPL43
0	0	21.9720596502435	4.90871341085248	ITIH4
0	0	1.79894341368069	0.227523494057705	ITIH1
0	0	16.4902215751691	7.14043270119091	HPF1
6.09502774075343	0	12.0171248417564	22.351791003434	ZFR
0	0	0.648178242886757	0.528666080972194	ZNF280C
0	0	0.149953236470857	0.0505037133572382	NPFFR2
0	0	0.0633884698758352	0.032174769077226	PHF21B
13.5731148376966	6.89759634587064	3.76424253848557	255.422316079732	TRAF1
0.698786084535014	0	7.8673081171533	9.14518918465131	RC3H2
0	0	0.548570788621708	0.97748827853027	IL17RB
44.9453758653191	0	32.5800480535006	100.634588018262	TRAF3IP2
0	0	0.963691368568377	0.0353676850925233	GYG2
3.26360220767682	11.8859165102332	2.79345265031667	13.5782885325548	DCBLD2
0	0	0	0.315911540937972	SERPINB3
14.5374354186329	4.60881440877977	3.76336073411267	10.8887139668219	SOAT1
0.839822896904857	0	2.18375258937501	0.703215691812465	PKP2
0	0	0.0950888570431163	0.0517127961098864	MSH4
0	0	0.38964850079578	0.0296667135812285	F7
71.1428299945414	31.6677180676327	74.0673974537089	116.019690294778	GDI2
15.9042608280899	2.71239998654344	15.231176726316	8.34654373416481	PRDM1
6.59664276092973	0	11.7728095057616	17.6958591255784	ATG5
1.46791864003828	0	4.45321642796048	1.91571974897956	TMCC3
9.69828919053165	0	34.632042771969	40.5318076059379	PITHD1
1.19578954801774	0	11.1152128017794	8.54611648556641	MTA3
1.87378615840874	0	2.00703826475608	1.84768922254726	USP13
11.8764969915738	0	3.54479976127492	6.9891210572668	ATP11B
29.8339141073105	14.0198700971442	1.66099246486386	86.9087808885888	LAMC2
10.6735842693693	0	3.07329738323838	3.96939722630027	CDK14
9.00446258119607	81.0834464062454	49.0465034300251	105.406839659799	SEC61A1
0.723025945401706	4.22701918180218	46.5019902717523	14.0944209215916	PPP1R12A
1.10546499691793	0	4.40439421775673	1.01798875368826	RASGRF1
0	0	0.366178974817615	0.271053723214538	CAMK2B
0	0	5.86156126445452	2.47879604716464	CROCC
9.36915874656419	0	10.813881647616	17.3936720379045	POLR3E
14.8511965994775	2.69919219555097	22.351642763616	60.9266435467175	ATP2B4
6.93262083866754	2.91327050633046	21.2030849834923	58.0547391667407	ZC3H11A
0	0	11.4572758369391	22.7881114606702	RIOK2
25.6459985014974	18.4213751351953	10.353436869842	11.8620760281016	YIPF1
1.02094850676924	0	2.34342495893584	2.46099607931805	NDC1
0	0	4.08008825412195	0.437919588692968	DGKG
0	0	15.3866131782436	6.98814945158054	FLYWCH1
0.891495171745585	9.14164193365764	1.24108872223104	1.78607257796858	UNKL
2.81481407707961	0	14.9582971631136	36.6862426039468	TBXAS1
28.2991547135467	20.3673492100197	19.4172147571732	44.6294220680634	PARP12
2.29724714737002	0	5.0153324965323	13.3035240790347	ALDH18A1
10.0373377250492	0	9.49327881283076	6.65395981059609	TARBP1
1.2494238302524	0	4.81065010608438	2.16306955854887	GATB
210.925334244694	137.242217097951	9.93791271128115	10.7042558051225	MXD1
4.22784831449043	0	14.2319485355657	47.9218080063771	CDK17
1.06249591149498	0	4.82041312493577	8.65604573745259	DNAJC25
274.819226506863	89.6687524963184	313.235323728791	269.628292682758	SLC2A3
0	0	1.10309466302358	0.663243666949809	PSD
0	0	7.34732831173319	9.97955623871625	CTDP1
372.971407251341	208.146742742458	473.424558638587	519.259774256255	YBX3
0	0	0.305575417808389	0.483406913586144	STYK1
5.62438820701354	0	11.464144729823	19.2663447111259	WNK1
0	0	0	0	RPS17P5
1.03393567761288	0	30.3044945262103	31.3081923154347	CCAR1
5.00292225470853	1.40916920955619	7.25515488481487	14.6798319117892	OGFR
2.3986073532066	2.91187925967032	9.08347691878042	11.7300542071918	GNA15
0	0	0	0.0442904551886004	CREB3L3
4.84618079192961	2.78678024211593	2.77591511687855	4.23664939575487	PIGV
0.520229296213224	0	2.64234437445651	1.58414652401043	PTPRU
16.4519461744281	87.1067881392807	24.4277761217903	32.5397228864735	SNRNP40
0	0	0.051519659442642	0.0303846315261281	RIMBP2
0	1.19324367314083	1.29966940047151	0.0591472252533483	COL11A1
0	9.54221466314499	1.13916620993146	3.10839213535876	QSER1
34.6391986042388	0	38.7548379993388	27.7856795808927	MPC1
7.46090879027722	0	38.8775211829349	20.7514609792767	ACAA1
0	3.73619802067993	5.09051819792921	4.00436901774255	BCAT1
1.57370737402252	0	32.3191965468958	25.6163827333299	HDAC7
0	0	7.11143572151414	0.450152611412972	LZTS1
0	0	0.877372110806784	1.03787824246605	PRDM6
0	0	0	0	WNT8A
0	0	11.4300334192182	11.8960074475829	SPAG4
30.7600932447718	1.21631242762429	15.8832987528875	39.4354107281039	NCKAP1
11.499747415414	0	18.9545096721591	18.770296933695	MRPS35
3.41099069447513	0	7.50400382131784	2.90601623782005	GUCY1B1
6.78985558973518	8.72938463815268	17.3895014840129	17.0528922237669	SFSWAP
3.35397473568893	0	4.80314625296384	2.98280780877111	TNK2
5.5947466417317	0	7.11855359500385	12.137456490948	MON2
2.31530623518701	0	0.638454288508737	6.57302022146648	CDH3
0	0	0	0	ARSF
44.7387640867764	33.1067000593242	29.7488645244439	89.2748852622416	GPBP1
2.90433659432321	0	3.44727855973491	6.23901930096815	DGAT2
1.47199171351683	0	1.17817493744068	0.953543111994845	ZNF112
79.3633093083476	65.564249137093	42.3669152154331	60.2747454484654	CS
0	0	5.99064155089202	0.538859574808871	LTK
28.589957864382	12.4948261675198	64.9638002372478	116.21252276925	MRPS24
14.6639468573331	0	11.4887862375683	18.8807241516932	ELMO2
2.06694806486229	0	10.8707119800019	22.0068732758846	WAPL
83.9890572648217	33.2589554713617	70.1476155536756	175.804936221215	VMP1
2.29842791308905	0	5.06936119499479	5.56922398838	APPBP2
0	0	13.454356628294	8.44127961846658	POLD1
0	0	0	0.153059479940045	SEZ6
66.41925784415	59.3428240364929	98.8001707857853	76.9479450103079	EIF4B
0.40959704771577	0	4.43402199134495	3.35761800395224	SLC6A16
1.78394808893987	0	1.17309524202076	0.694108116657134	BICRA
0	0	1.6357151265037	1.15233066181399	SPHK2
258.603979667186	303.189373081474	1773.00408413403	1757.49629689567	RPL18
0	0	21.2711137461009	5.19439580146288	CA11
0	6.8052178233813	33.3459422863796	19.9145640517329	ISOC2
41.222636397353	34.3157237833255	44.8329840014878	53.9117729053393	U2AF2
13.3374020406546	5.6042970310199	6.82951422631781	7.57168138252533	EPN1
4.8846912692582	4.71940802612202	12.5873687893606	12.0548809109026	MED29
0	0	0	0.298992931418957	AHRR
0	0	0	0	GSC2
0.637576077297792	0	2.31104389946483	3.2504584179954	ZNF275
1.87087851446581	0	3.50203586102143	7.08557042174076	MTMR1
3.37206028708602	1.72245061292363	5.05473421898896	1.63910204962189	GPC1
0	0	3.37808972691675	1.63365335815748	ADCK1
9.20250679183977	0	41.4647919228004	18.7477866040483	HAGH
5.35133442135232	0	31.156726720736	31.9711319753634	RNF4
4.67493662153753	0	7.51696003499307	7.43917917009699	CASP8
4.32617192539588	1.10341123864473	18.879301581579	7.49664285889831	LIMCH1
2.92953269035557	0	6.70598531797793	8.82994458468558	INTS13
1.65601180270842	0	10.8424159845269	7.27981993040076	TM7SF3
0	0	0.0173291466965552	0.0549746363927841	DLX3
0	1.27829668128923	4.38535668500488	2.471956763288	SPA17
0	0	2.89285374578809	0.582254342118498	TSPAN32
0	0	102.006915439338	5.28818477888196	CCN5
0	0	0	0.0115128387190766	DMRT3
16.7786019692591	0	5.09393107512464	10.1144687837608	ST3GAL6
0	0	1.23721500939013	11.5824918751493	ATP2C2
0.345664897809065	0	2.23661376917608	0.429023492532996	NGFR
0	0	1.18100735860498	0.454504934519707	CDON
5.26486771238431	5.03092010705416	4.48315186724063	9.17801727081867	TAF2
1.41643649114908	0	4.12191985887446	9.24845940139594	HIPK2
4.7746812368981	0	7.63744139633921	9.69336535027804	TNPO3
0	0	1.51067348044985	0.443278762765138	BORCS8-MEF2B
35.8397406114434	0	56.0529456757138	31.4138994813439	RFXANK
1.16752296550782	0	11.4120103339383	8.90536767715028	TMEM161A
7.18092747063671	7.58864364623478	2.07300680892985	5.74369014200847	LPAR2
36.6388673919447	52.0198978528306	68.8315207021411	35.8232929685216	CTSA
0.937514108517726	24.9896523350396	28.9546731917442	23.2467455674303	SUGP2
3.44122965453404	3.51034839939531	2.62298090906586	3.36130743330636	SLC12A2
3.84438101616121	0	11.3100384439411	9.06406704516975	SNX24
0	0	1.22102040098327	0.335321421476715	EYA2
54.4831455932067	26.3105724692541	56.0650932727005	16.8181310162201	CNN2
3.20273157826535	22.3350738818668	9.96918010857601	6.55759891087107	ABCA7
0.622505273299204	0	1.54322259416043	1.65367867236165	SNCAIP
1.14192687593954	0	3.35144858333603	5.96776249786948	DDX20
4.81259549430552	0	18.9483262627721	18.2692896292318	BTBD1
63.1625955038058	82.3542150835152	10.4362653279617	9.26326437873106	FAR2
1.57149166494259	0	0.432472166709339	0.370324869458957	BCAS1
0	0	0	0.0407039095430759	POU1F1
1523.56443312128	1605.92795407554	8.22344911224349	30.4100326733013	CHI3L2
3.84173458590686	6.99572644533002	7.32289936739687	6.34164104456567	SBNO2
0	0	9.06085691699332	4.77252327699597	PMS1
2.58297780347522	32.5487998385213	43.3043789750717	13.5432072236861	HMG20B
24.2255641688046	3.62657127463302	20.6777227442659	14.488550563391	CALCRL
5.20755188969894	0	27.6090993241912	24.250196057306	TAF11
0.542611548383798	0	9.62515990822401	3.49542143893671	ANKS1A
4.35070217305867	0	28.660930274973	26.7534646529318	AP3D1
0	0	12.4505440412495	8.45367659242793	ZNF76
6.04414416078776	41.8454178316152	116.829842255275	14.8416919091508	SLC9A3R2
0	0	42.1060572006141	6.01564529328138	NTHL1
0.297228364674444	0	0.93364353828963	1.38455522391148	UHRF1BP1
13.211498166982	4.34784308516226	6.70479990892031	12.6626326289578	GNAI3
8.27655051715676	5.21300242497832	16.2410088051164	70.6976132829136	IPO5
7.61765429245871	0	21.447138736149	27.128980020623	OAT
2.82522594854258	0.621006286937437	2.65559700031757	7.50217044822044	WDR3
0.378934630801383	1.03504925645046	5.11514146071854	5.88302250302015	PKN2
9.37942819349137	0	31.6709196135745	19.7597393237648	WDR18
0.568899352269477	0.887809430656617	3.11133473116098	9.55090182937303	TRAM2
0	0	0.968910282027024	0.44500581250327	NTN1
1.96621013803665	0	1.20206125996057	0.0265279649449272	GLP2R
0	0	0.394123025708303	0.1585756475949	MCM10
44.4946515793085	34.3809116404683	19.6375191742888	28.289635609819	DGKA
2.33495269876629	0	7.99790689572463	4.73773601545874	ERBB3
0	0	0	0	ROPN1
22.7786113270477	0	9.52233297103383	2.01616429785882	ANKRD44
83.7113966269105	87.1067881392807	64.4836930251348	112.13608083808	KARS1
29.5325920511732	0	14.2611888348221	8.0922186120138	ADAT1
2.27476621268778	0	16.8799352412755	16.4202792314912	PDIA5
4.0797512824568	0	4.74582310202124	15.5734111913478	TBC1D22B
419.363657391457	99.1459377195065	142.394906357977	172.667820983626	NDUFB4
1.78313641840052	1.49864210300253	18.5049470787349	23.9738858034134	SPEN
6.6018471046318	0.858436599992911	33.447723762758	117.016283263437	MYLK
43.9356297204332	10.2135262474868	32.9437904414861	57.4893448055898	ZC3H15
2.24427336814321	0	5.08561505368095	10.2532638206969	MAP2K4
13.8775553910805	0	1.2769705279894	3.73314289586759	PACC1
0	0	0.231341721464205	0.00673255213443092	SNAP91
1.259765186259	0	7.69411771488582	11.1426928344857	SLK
9.53976029933203	0	7.98762301166088	12.304088402031	CYB5R4
0	0	1.15830177673365	1.02225457533899	COL17A1
1.16191347015784	0	3.92037919446502	2.25042492109613	GSTO2
4.03817640845454	0	2.68586098671841	3.6914959979372	SEC61A2
0.577713358396342	0	0.820481926434133	2.56504463428251	PRKCQ
3.37206028708602	0	14.92262735353	6.17965947068292	TLE2
0	0	28.4248639597005	27.7207219024884	ASB1
12.8088844057753	0	23.5365418628004	39.2697926569388	FAM107B
1.23663559436187	0	2.07350728127176	3.8877387638271	ME1
41.7547424331396	51.2828026926067	59.9312165968622	66.6174213796667	TBC1D1
6.9879616558469	0	11.2264020013369	10.5736757401459	CDK13
63.3298984810495	27.0483689405878	66.8411144163864	74.7251876127516	MTHFD2
0.407104789993149	1.24539934022664	2.1004257985411	2.19136395283711	SLC9A7
0.417643388222815	0	5.20241926102213	8.31357812057492	FOXJ2
107.348227493426	81.6018981825232	497.967309246402	424.911622326057	YBX1
5.94601498110983	0	4.66440998227693	2.88731919595814	PDE4A
6.18870947013471	7.95495782093887	24.0551868338045	14.9328832751412	PPP2R5A
0	0	0.810287691931532	0.00645307988486924	CTNNA2
6.17445762354517	4.15147245599976	16.2101823448523	22.9666526183665	ELAVL1
7.06235081935881	11.4922795337231	32.1260638670629	18.5570497755125	TIE1
1.05396785177098	0	1.7956793723899	5.55545604633419	DIP2B
0.873814161032468	5.98182652111418	17.2115114529889	17.6586387246781	SMARCD1
0.777445058062786	0	3.92880764932402	4.36196732788434	KDM4A
14.568248409384	0	28.6894464672173	25.7046219176638	NFYC
13.4206647898854	0	1.93251430329977	0.426324867194952	ZMYND12
0	0	0.869664006130861	0.860429982688332	SLC9A3
0	0	0.466524918975631	0.106826673615499	NGEF
0	0	0.058840418225551	0.0970653212952943	ASPM
3.49109190579907	0	0.701881811583463	1.59573644578064	CD84
4.82612834046118	14.380837465956	34.4801208361132	62.9924526305903	ELOVL1
182.679225290675	231.583281162992	30.7450746348069	11.4071572617983	SPI1
4.98282122779229	0	17.142022126266	37.0176072393736	ZNRD1
0	0	0.418551192116069	0.208982516236415	MPPED2
18.1842697686733	3.27821245685465	16.7251225696542	20.0894505014805	CLDN18
1.01875862999769	0	1.9826704568332	5.63926893648497	ZBTB11
6.41329255034806	47.0033971086496	12.8294063365591	13.5390763749828	ATXN3
9.62199961228856	10.5128882237063	13.4652847843278	13.3413253302392	GOLGA5
1.39518994378184	0	2.10027463176693	3.86543786552023	FGFR2
0	0	3.08924564540827	2.83007529626573	LRRC40
2.84894146206161	0	5.14436803646211	9.89771086860055	ISOC1
1.43648900260679	0	9.69933574133378	2.04716243566509	EML1
0	0	4.04747247044513	9.79508686302183	TRMT11
0.990751164744903	0	7.48011854839317	7.95186121325631	THUMPD1
9.4349277686961	0	13.1363360116982	65.1122235819707	MSANTD3
0	0	0.616816856127362	0.138605064890905	KIF26A
0.30089592872134	0	2.86779722271931	3.0215868920037	ATG2B
2.23230391005095	5.77412421377808	12.782494530051	16.7967566629641	ARFGEF1
0	0	2.1998149543357	1.33099060601158	ACSM2B
6.49870133930406	0	1.32296101569563	2.15155144839133	ZFAT
5.70921716125562	0	3.23218405214378	7.53547725090545	MTFR1
0	0	1.79159066648087	1.96630046462076	STAG3
0.714871104314521	0	3.38481656173291	1.79825929028133	FECH
0.317630038425006	0	2.54499227627156	2.4750002387329	MYO9A
15.1758660236379	0	21.4942975656997	62.0619151912301	DDX3Y
16.1177177621007	8.028275404542	29.2522002804496	123.635776586863	PFKP
21.5656127031312	11.4938268986798	31.9482182340066	32.6135239548365	IDI1
172.024402770682	96.3506034062894	78.9915436715825	156.812357560518	SP100
23.4345796038947	6.99572638020213	64.9334544944644	114.107614178061	KLF6
3.51707137552818	0	58.6092392115238	8.82601666364953	PLPP1
2.63611815830019	0	4.19474058876931	4.28200597648265	NEO1
47.6593809997103	31.7907985909783	38.4185553835486	65.2834311382123	TRAM1
0	0	0.919848679974474	0.989615029758504	PHKA1
43.7965848323456	29.0355960464269	134.548961642674	87.7819421291258	TNFRSF1A
0.157985437488015	0	2.69716513661669	2.50776027579027	CACNB1
0.329337808035014	0.844039058735594	5.56436867720252	4.68205359203415	EVI5
0.74785484799021	14.0171842982751	7.08172395794252	2.40383500702865	STOML1
191.880042149495	270.987552186791	201.862245123784	362.229067581811	PKM
0	0	3.881170093911	7.29707724441112	DHX29
80.608531911918	0	78.2199067556509	120.962728492979	DNTTIP2
0	0	24.2923778182477	20.1949419192686	METTL22
0	0	6.35696934370743	13.2714166821493	TP53BP1
1.40044159978102	0	4.58519833674855	1.46093249864793	TRO
3.36905146291625	2.55231277269144	5.36594536056127	12.0319867587963	RRP15
516.546338349734	435.123228083201	531.678936471721	392.539176126949	RHOA
9.99593906252708	0	18.8863985132554	18.8541625185975	DHX8
0	0	2.00291350037275	1.45795242019583	PMS2P4
0	0	17.8464935195438	21.0003771579539	PRKCZ
0	0	1.07019869640032	1.3370840103713	ZFY
1.1657809139329	0	10.8595173585543	12.3626163226183	IARS2
0	0	0.124238938612561	0.133291847217097	SYT1
7.26763232061702	49.148868387134	7.81562114368777	14.3670135523727	NAV3
37.8694413312214	15.7693323355594	60.7466600435249	29.9050924029855	IDH3G
3.30222471901027	0	20.3830651805654	2.86728928464474	ROGDI
0	0	2.87787958720507	0.606243433445162	PDZD4
0	0	0.134557033955306	0.0129922988519596	ATP2B3
6.38530866719378	0	12.7543952228933	10.0066561351937	ROCK1
9.57210491944462	0	11.5324335685047	19.0722521937405	CBFB
5.43147205892472	1.46986816018902	3.61903783786388	3.55527490205935	PDK3
1.96621013803665	14.3217267639452	296.149218215685	19.5468859360942	HYAL2
0.570802944257452	0.69298168552105	3.84143014781729	3.30014034890369	HDAC4
0.37758861807357	0	52.3998122103568	100.199559468723	RASSF1
0	0	1.72559695123498	0.62045405275669	FGFR3
27.5592650882994	17.3717167915277	37.4751333587176	30.9377224604008	IFI35
0	0	4.78442722670466	2.85421575648197	HEATR6
2.12132385944894	0	35.3700468194839	26.4164380115649	COASY
0	0	6.94771203071002	2.27183932906782	PLEKHH3
8.20699966930494	6.07620844020892	18.7581567294114	24.9163654730603	MEF2A
11.8920299622196	19.2754747199673	20.2311337759372	20.6610408347794	OTUD5
27.9016846217613	9.8342195218824	17.5895002383539	30.6223451450052	TFE3
0	5.07277468365195	4.85857880417298	4.37688696922302	TBC1D25
39.5961864089101	6.28217099706331	10.8054504069865	33.4924180292809	ACSL4
0.807635278600197	0	26.5473846470645	9.39041191306506	INPP5A
1.13199995438689	0	11.3559222300888	14.0318540581743	GPKOW
6.53090045409393	6.90540789326121	18.2885692032264	24.5899944751313	GRIPAP1
17.3953107868516	0	24.4724431968391	40.0575890404093	FTSJ1
0	0	2.20625529251031	0.170511815808965	PRR11
0	0	1.64392257536391	0.429582394919044	REEP1
2.42522729311488	0	8.53219968738349	8.0429141301347	ATP11A
0.461776570592071	0	2.08051714283185	5.0401340115976	POLR1A
75.2884961231347	71.976941295527	191.649015815354	251.530794341226	LAPTM4A
0	0	9.34735893233227	6.4321595045864	TTC7A
7.2117174032461	12.1222170372756	36.2340636946913	55.9269084087044	IP6K2
0.998049438174789	0	0.308739135628594	0.322687320776101	STON1-GTF2A1L
10.4106774406633	2.72208712935252	4.56036229593149	2.08511939627078	SRBD1
1.95685487694641	0	2.54037822500841	7.03611538158751	KIF2A
4.21189416990745	21.3946497184198	29.8139017656959	2.42633263963474	RASGRP2
4.48975042246771	44.1490559354359	24.6393621446062	64.1529860780448	PSME4
19.5045021537788	0	8.33937324900101	2.83630477115927	IFT80
3.81335338169725	5.43446984826172	17.7822421858056	8.77586603192765	SIRT2
11.2042022253991	27.0655207281214	17.1591773514727	18.6811943621151	ERLEC1
0	0	10.3263605393144	8.13877809835541	PPP2R5B
0.282932712730999	6.87780504762293	5.66811101177349	1.135383690373	PYGM
0	0	0.174952176857305	0	PAGE1
0.775823879767474	0	0.381005279614205	0	PITX1
0	0	0.0342903409111909	0	TRPC7
13.0965297028712	2.39398318403991	7.29226739912293	17.5424008261852	MAST4
38.9933270321007	6.66512133658957	44.0426353500842	27.4965303043467	ADGRF5
0.0511996309644712	0	0.134837901238771	1.44757107680936	SDK2
0	0	0	0	ADAM7
0.55485780225963	0	13.5281180844367	10.1550986814509	NUP133
5.9800673967882	1.96060294847256	41.6277122353323	32.8799752346636	NUCKS1
22.9061035546273	6.64937314040311	11.7288220664859	13.9742912360081	VPS35
16.8311884761819	3.70441990871789	19.8854992343824	35.710975262224	DNAJA2
302.116318653511	550.14813561651	90.7546116630878	74.3346925527864	BCL3
0	0	8.26929474386151	5.45354394980582	KCNAB2
0	1.31834299699324	4.04160417141797	1.57733881514856	ABCC9
0	0	1.62060963825714	136.664864516579	GAL
5.11996294449059	0	3.81721326314671	16.5383025960314	CLEC2D
3.18900558396812	13.9370861022849	5.90238658380302	4.30238361421727	FUNDC1
17.0387061306691	17.8512447462348	25.5011797611877	3.29759421086823	MAOB
2.15001658205379	0	2.5162076755936	6.02915018727324	RORA
0	0	0	0	DRD4
2.79206290169603	0	10.0829226654147	5.64139972822664	TGFBR3
0	0	1.07117488609315	0.761987925561973	PLA2G10
0	0	0.581764218367128	0.889142138152565	HES2
194.391747620139	38.2686726134915	473.474790190197	357.658433565454	ATP1B3
15.7406725897047	99.6058826426267	24.5384626409314	29.0124987100712	NEDD4
16.6597997313676	0	9.93737058619974	3.73045678679527	PIGB
2.16686459915642	3.55123772262647	3.90828591004812	15.2715267544386	MAPK6
2.76758132291076	0	9.09331886148684	4.54169416921953	GNB5
40.1493554014918	12.5980921642157	19.7993527121292	40.2566429719142	RAB27A
0	0	13.6014392997625	20.7612187778701	HDHD5
18.7422784557932	18.8714619776337	48.3445823155074	55.7132353179117	UFD1
2.02201441127803	0	1.42012589025411	2.07430754038976	LRP6
0	0	0.171195389150937	0.0651716170599316	GUCY2C
0	0	0	0.166504429974645	SCT
0.00963949213783218	0	1.22189414926131e-10	0.112423910380118	PHRF1
6.48925555247368	0	7.97456434073504	9.29327051031687	ELP1
68.7484899832375	47.1213597452463	40.8869524649904	76.4312582902137	NUCB2
9.91118539298575	0	14.172394293051	8.50864947983186	PFN2
0	0	3.29223641290707	7.63660530751885	PTPN3
0	2.67654890613038	2.52566848781573	0.292658487522438	SPTB
63.9160755016607	55.3108259739363	2.84765957376189	2.10400717524712	DAPP1
0.285372964361989	0	0.929499718066656	0.213541960678838	FGF10
3.74356930296105	3.22242636600235	5.91234393691657	4.15197605820594	SLC44A1
1.96878906585226	2.54804645622635	4.52384933328521	2.76214308825739	TMEM260
0.747327751080441	0	18.41420264662	8.93339659324278	SMG6
2.56439277432619	3.50228326809285	4.40951360001602	13.2333765746619	EXOC5
0	0	4.22608693267976	1.08382549636098	CLTCL1
0	0	0.340754465294661	0.082902499182983	FGF22
41.3349515673108	21.5066132357033	68.7639236127358	58.7340239800758	FSTL3
1.73481293792663	0	9.29462543102876	7.59737187892006	DGCR2
9.32346501811254	20.526947824809	15.1113044232166	17.4809365403181	RNF126
10.3621534286185	0	1.4780540785215	2.17461183085893	MNT
1.36337779522655	2.48268532970262	4.42826431072658	4.20825903336043	ZXDC
4.70288745102621	1.40337374812153	41.3064078433744	110.716626941328	JMJD6
60.9371363289366	12.9733514249993	32.7929423348962	26.3116895495457	POLB
0	0	6.61898877100282	0.961965174320791	ST6GALNAC1
0.64554768943058	0	27.6163537856291	43.3529442337689	WIPI1
0	0	1.76524548164232	0.302232388859062	FRMPD1
5.18117849445765	8.16808462123195	33.8797796048417	58.1206971033149	GBA2
0.170665436548237	0	11.9607347776309	17.5112601032429	NDST1
7.12943051471203	0	13.5254767355179	19.3388638454255	ASNS
1.34678968932184	0	6.11985449448945	9.33866540619983	AP3M2
0.800108928333672	1.11308418578854	0.302672003788086	0.149813057344698	CNGB1
0	0	9.03936296738187	4.06630221614066	ST6GALNAC2
0.452616364568318	0	0	0.0648192428125138	CHAT
154.852373507312	367.844169230657	514.049427906035	637.880283121071	PABPC1
0	0	2.97558112508751	2.17879424514692	TESK2
0	0	24.8492705396531	43.541532212813	CFAP20
1.44810401069287	0	11.9970942788056	16.1059730041374	CSNK2A2
0.377716397639754	4.1268867477155	5.28721876312797	6.72444706227212	PTPN21
10.9580135837003	0	11.3174623658098	10.0006218839378	EIF2B3
0	0	1.13497392140259	0.707034605860026	CAMK2A
2.27884022625016	7.87273346960749	5.8857220688811	8.95049240720046	TCOF1
163.096831174882	189.634396408968	117.11724252462	161.479077876531	CDC42
3.66351845194357	2.78423523732861	2.96385558283873	6.92273553925976	OSBPL3
0	0	0	0	EPHA8
0	0	0.0731301974225655	0.00906146557685142	SLC12A3
5.55196232773437	0	1.69156707218648	3.03113298989699	RAD18
10.9070223618124	2.77241974981039	6.36242034279955	20.0556326913394	ATP2B1
0	0	0	0.134979591232779	TRPM5
8.97894518275442	0	22.4918660403065	13.0601519043028	NCK2
12.6422176442528	8.29362781521987	13.4825547118867	49.7417037477932	MAP4K4
6.74151100095329	3.71385721922463	24.4870160540849	11.1385802181966	MGAT4A
1848.12198512002	959.15339748871	2442.06425013152	2339.40012383079	RPL31
70.8842079184482	52.425381750493	95.6474647247217	125.075871514359	WDR1
10.6066530342362	0	5.3112093008097	5.28405938132152	SNX13
0	0	0.416759527997551	0	MS4A12
0	0	20.9177874096618	10.3710395729784	ARHGAP10
1.38210926679255	1.07862642309387	28.6382352206302	17.5920703925115	RPS6KA2
2.67534025653277	0	6.64938572004872	9.33662333537339	ING3
3.04484165439529	0	13.7171354163235	3.77781489842328	VASH1
51.5017165329454	37.6721186107432	144.048609085909	223.872447868745	LMCD1
32.7077495978161	0	76.68870105775	80.7838821089085	BUD23
1.08154259207895	3.93893744815869	4.39625934457979	11.0094631129283	SEL1L
0	0	2.00843430627862	0.262997976758491	TRIP13
18.4537119567239	32.5198674857749	49.1851771224833	48.6654352876003	ATP6AP1
5.11996294449192	0	9.35952228771859	8.20650634098185	TCF3
29.6258414784615	21.114765882165	43.7672574509655	17.4524928949424	TRIB2
13.4617173390592	16.0038736185054	41.1474893390753	49.1791080953981	DAZAP1
1.52202539321655	0	17.667054598837	9.39962871256586	MBD3
0	0	0	0	PRLH
0	0	4.57312075783304	1.32004831819914	HLTF
6.74703254333187	15.7965677972789	47.8845853594553	51.3234669878007	FAM50A
0	0	27.9652206114641	9.60706738383507	FAM3A
3.72050651675158	0	29.9805374671802	11.9457543616633	CPSF1
1.31106337708552	0	0.203661890324696	0.0712243815909682	MYO3B
3.97510955045244	0	40.6061796839311	13.8324925510992	CYBRD1
0	0	1.5565495110075	0.0889209238849905	CDH19
2.35857857856488	18.2995446532524	34.9785281920587	34.1049453771499	PDCD2
0	0	0.22882028580792	0.211655073085135	SLC6A15
5.79227547359108	0	10.8566925974873	18.0117008025612	RDH11
6.21070245244699	4.84695959439559	11.1827709618654	5.56917263303968	PRKACA
0.327253309722089	0	2.57461941497529	0.88318251790498	ADGRL1
0	0	8.88981210545632	1.4712468886578	SPP2
120.155552341977	67.2224493329371	64.3839696950991	102.880738315858	ACTN1
1.1429486607459	4.35378448393406	2.18853996624944	4.73742193321787	ZFYVE26
1.01237442802262	0	0.427948195710798	0.349782128820863	RPS6KA6
0	0	18.9539940804593	13.4001041190523	EPN2
5.1039605524273	7.92909644960942	29.7563384129552	8.73802527289171	PTPN18
0	12.7295932562623	151.159947646183	5.19821092897922	LIMS2
0	0	0.186609758110964	0.221248359375361	ASIC4
0	31.5076620671942	14.0816663548661	0.197033072445437	SPEG
0	0	2.32952918917954	0.594343359804733	LNX1
45.5094206604025	66.3616722905723	22.119106914626	18.5800192892023	ALDH3A2
11.6792599393172	9.39067101408267	17.8508465541094	38.0224464181919	TFRC
8.54506725013553	0	10.0766269780411	13.5646935170694	SREBF1
0	0	0	0.00470683900988395	TRPC5
0.715711417137206	1.30329703318364	7.24423899627469	14.9439517526363	AFF4
6.85035978943621	33.607408823419	9.18344459772561	12.6951516703358	UBE2D1
2.19669433866625	0	5.38362263917928	15.6040853207045	MPP5
0.804917274865402	0	2.88671126011169	0.818358256964227	RHOBTB1
2.92768847714162	2.55900752061679	2.75782342367448	6.53849998837369	SMC1A
29.6061526531956	16.1736741903174	70.6096227532209	56.2950109542217	HSD17B10
0.509542093141051	2.78359971228014	3.46299839570672	3.67028228943569	MARK2
0	0	0.0935503656422277	0.376031412936531	HMMR
7.70774984199542	0	12.9928393896558	14.8722294054993	CHFR
0.410803075092187	0	0.648193313914577	0.0661059771265691	TRHDE
5.28147612788078	2.55733899599677	13.1230090246713	93.5587578706044	P4HA2
28.0463151855345	0	7.28761866762493	7.9945402956638	FCGR2B
0.28067526111286	0	7.16388113134027	6.96201217765188	NFATC3
5.26797382902878	0	4.69174296994038	18.3615704477683	TRNT1
129.252729301976	37.6387356157386	360.798396825935	491.162956757767	ACADVL
2.78342133422811	3.04113474800481	14.2724434991354	33.5895765688922	STK10
5.2319622891819	2.9293659234925	11.5122938098552	17.1690403755185	FBXW11
0.479446716076234	3.92204663577379	7.51608388403664	9.97453706546323	ACAP1
4.20349650762805	0	6.90242171467103	2.12971439345028	CRMP1
0	0	1.0908494729618	0.302735327226627	EVC
11.7602217483527	58.4049345761461	37.601543438411	88.9316861444069	DERL2
0	0	2.14184537487371	1.11297876836846	SIDT1
0.736381263376515	4.02869409427493	0.897242160785206	1.63208991251088	NDE1
2.07941723345768	0	9.10026820777522	0.454816721709225	MRVI1
0	0	4.78086643559266	1.35584801709715	TMEM38A
2.4685711970249	52.6779712289669	22.7952322785945	17.8837976999976	AP1M1
1.51188886559495	8.41321168644311	21.429142488736	82.2270052147055	PVR
2.1537642259336	0	7.58928490398795	9.30623293105037	XRCC1
2.05450597873711	0	23.277431349621	3.24588155614032	SCARB1
0	0	0	0.0124323249191044	CYP2W1
0	0	1.54796396113376	1.81737479551195	MCM2
0	0	0.649248343483043	0.960679001963831	MOV10L1
0	0	0.204277439731869	0.287456307926989	PANX2
1.15703381654334	0	14.0512625603703	10.666954624485	SELENOO
0	0	1.80400825422211	0.183974598501724	TP63
73.1031189180234	86.4102445157646	7.69174531104643	5.56160979298555	ALPK1
0	68.2299633148303	20.6595205803151	19.4865897814617	LLGL2
8.25739816010929	16.7513054114001	16.6100062088796	18.2931499826447	PDE8A
0	1.91895363328077	0.561976884482544	0.570123744492253	CLCN4
0	0	4.62070251898857	11.0039502887505	NLE1
26.8833985989983	18.4580381907168	49.9320208841439	63.2223608385363	SDHA
11.1615195502507	17.0130445584533	30.6881386672167	27.8946738546593	SMARCE1
0	0	0	0.0268007487140298	FNDC8
2.23588132016321	0	4.78905359098291	16.8073072552706	GSDMB
1.3259740959721	0	5.37020832668965	5.99193019749211	KDM5A
2.40549990307214	0	0.188078487998895	0.0340094154841828	ADAM11
1.19029001907043	0.928926747371976	1.36755984356449	2.77992575989017	PPP2R3A
34.7377466149382	2.76529486189672	30.6346007267396	91.3878072857	FERMT2
0.165312725691033	0	0.570872489464193	0.119594349815464	ABCB11
9.98114112192297	9.48285407426073	2.77235732983064	2.2994701993387	DHRS9
0	9.03329654777725	1.26483944157578	0.171026772517166	CD5L
61.2066703575501	153.202893712303	7.71756688767775	195.259012295764	PTGS2
3.65795026582871	5.78503797599895	4.44169427215647	28.2846946377982	IGF2BP2
69.9258148117876	20.9278880600578	16.7279964857679	12.887754727535	MAP3K13
0.888656015147669	16.7054114239716	14.4923667814517	11.21181618349	ST6GAL1
0	0	0.751042622781775	1.77918041291783	TBX21
0	0	0	0	VDAC1P1
0	0	20.4921788154145	3.05744248101419	FRY
30.3975269425916	28.8979865864912	60.7673937619206	127.087632109616	PICALM
2.00500482632511	0	2.6601561276095	2.96143566799698	NSF
0.479172273107183	0	0.345713798746474	0.833247231728588	GLI2
0.580794437886714	6.35004127157711	3.15415142369683	3.69675030021467	CLASP1
7.31560270147782	0	46.7583429517598	31.8596144710977	MRPS34
3.47935852348842	0.717265635778102	20.5524998946192	1.39628942590603	NOTCH3
32.5965827751649	0	42.0120783761771	35.7229623227436	CLNS1A
1.12515318046923	0	0.0965746746771732	0.0272330271361545	PPP2R2C
3.3692837718801	6.21557090868527	36.8086701832071	25.4142090304968	TEAD2
0	0	7.80495299698735	13.867548603966	EED
0	0	0.698859170512763	0.0669364542611638	CDHR2
0	0	0	0	SNCB
13.5915182715279	13.499945025276	32.3109093377283	58.0160001906381	TSG101
0.950879847174888	1.45843243887418	26.8418827163011	17.6288852003449	NCBP3
0.739663323409367	0	12.4226040219186	5.10376917977123	ATP2A3
11.7489679353549	1.03015292612766	0.336235297792952	1.68595319248862	CA12
3.16463202238485	1.50332228051027	41.7676804971327	48.9318503283424	MGLL
7.15045486746032	0	12.7956950339228	2.55385200364743	NTN4
6.01699167129635	0	24.1958405578383	20.8558829969433	BCS1L
0.0839338212532315	0	3.85847303569788	1.02171465528132	NUAK1
3.89484730068709	0	4.0803005699845	4.26415183929257	DPP8
10.536628274916	0	8.20819068173337	2.29664063016112	SLC24A1
5.18738321459532	1.58581928992188	11.9836290464912	8.43500217124369	ZNF532
2.73480166027424	0.963875303469751	6.89737621943159	9.04702215413244	SCARF1
8.43439764502877	1.31269648433792	8.4067439988268	26.9267641308136	LMAN1
9.88393007074049	0	8.26948233628275	9.10830057962419	HACD3
0.903620429928624	0	0.614304990175826	1.17287840273777	IPCEF1
0.0988882745659141	5.26939001855885	4.20673478319222	5.2245709048734	ZZEF1
0	0	0.0932560187579194	0	NOX3
153.976018764438	140.799438806247	414.446194721425	1753.57048471335	ENO1
0	0	0.0591667621493927	0.006332948467969	SLC12A1
13.0745296827891	30.0738602700353	60.4065023134981	186.9532632259	MYDGF
0	0	0.178498088045219	0.456799267331461	ANO8
13.5691344829667	11.1471209684637	11.8730229008347	9.17668984920853	TUBE1
0	0	7.02702327215134	4.97958400782152	ARHGEF10L
0	0	0.701436120018982	1.45838638461895	TXK
0	0	0.262819365532285	0.127049579950847	WSCD2
0	0	0.0336716298682865	0.0440342294147821	KCNQ2
0	0	1.35833292222438	0.519812850821662	TACR2
2.13549481191098	0	9.20121795555093	9.27715041374764	ACTR6
4.79596543175008	5.24425026011207	3.24932254499606	5.21445605803634	TIPIN
49.5107783073684	15.5945656515336	71.6753165752156	115.573980746247	SRI
30.3528164974351	13.5254990449258	9.58600531128509	11.5900130424576	EIF4G3
0	0	9.27419096636742	6.35847155266847	NUP37
1.33645621032795	0.768524725201619	0.486884807790433	0.932593348824666	SEMA3A
0	0	1.34077944863477	0.484460055656418	GTSE1
0.237732045798823	0	1.13579176796819	14.0102452927425	SEMA3C
0.46759612694825	0	15.0084733111066	8.70338929191717	TTC38
36.0524027646286	16.0883249861468	45.8219484224927	23.8995363387461	ACAT1
1.05099054145525	0	11.3042046571191	2.16832888460248	GRAMD4
3.40913853092692	30.1557714038613	1.76982776344348	2.49619254477501	CELSR1
0	0	0	0.0271152252376012	WNT8B
63.7057935510409	64.4330343401057	57.3103882364825	91.2131212326835	ZNF638
1.03746204798071	0	3.68601532919352	2.11176611614415	SLC25A40
4.07354728111487	0	13.0362137618751	20.6844215970792	TIMM21
0.518417071539931	0	0.876112103859472	0.0927583764871781	ADD2
0	0	0	0	FGF4
0.98703099319103	0	3.30321588877994	6.00761432810823	RASAL2
5.17361849366906	0	4.09561565170184	1.08766913805485	VPS9D1
1.69091282995522	0.890402332031198	4.38162669160785	3.13232022002388	ZNF37A
18.4318671472096	2.47462466304775	63.1477911374524	62.7163557386636	MARK3
40.1426832832146	44.9169441602184	319.210790273131	360.178143026823	SLC25A3
83.4255738213488	19.226071603318	9.56499541261385	29.8552432499861	FNDC3B
42.5718135058388	26.9799786272108	88.3306329577849	53.0422766642898	FOSL2
0.499215151480939	0	0.0956674074702755	0.0426622717124139	CACNG5
0.819735572139742	0	0.838783644627267	0.242615150609353	CACNG4
7.01173830056926	0	11.1696296775536	13.6523650918008	FRYL
6.77825073902109	0	5.44363601307549	8.39468632733236	TMEM131
10.2831658044573	7.02204434136236	11.6215806523645	10.1207047843937	FSCN1
34018.6494378218	27040.480652561	3971.02418397231	2868.84404064635	ACTB
2.2058339032124	0	0.76530526901953	1.05299244253954	MOCOS
5.73501229890964	2.14851133535928	3.01562874758041	4.7791705419623	PLD1
0.942430584035018	0	0.0118177659571498	0.228649903534736	ATP12A
0.0963528966700166	0	1.96498685226551	0.36624732940062	WDR62
4.70950185282773	0	7.70221370701061	11.6838855634268	DLG1
206.705110315036	167.308769901667	100.876123166762	198.973223859566	RAB7A
12.1956052449858	12.4919819093437	22.9302277950291	43.1746107334355	BCAP29
0	0	4.75334081955241	4.14744302419667	SEC31B
5.9788235538438	8.72314044313254	9.26050645099262	28.2875869937112	SART3
54.0884437433269	27.1523629900764	22.1174837666929	4.45813541412398	ARHGAP15
0	0	0	0.0912353040956958	TUBA3D
0	0	0.202451892216746	0	PAX2
0	0	25.8618358142011	35.2505035407701	EXOSC7
5.27523570709164	7.2045787748125	7.55823531675058	8.51730350405357	KIFAP3
4.51448209852368	2.3487962903504	9.86633231583569	11.6461402866222	MKRN2
0.780744232670308	0	6.30221725264589	3.77240900133792	MCM6
35.8362472809828	13.6408840486569	46.3291675305104	56.7616736194245	REXO2
5.23523431062601	23.7718330204665	10.3065419206007	49.1412975598168	RBM7
8.3294922009735	9.57969390246852	19.6944621445492	10.0656438173097	RBMS2
8.41703218662934	22.2265194523073	12.3223814798055	26.5277940936189	BAZ2A
2.82427114125879	1.23430671452422	2.4564144195897	4.45577848025123	PTPN23
0	0	13.5590858969363	16.8729548138584	MLH1
7.59493709189897	0	14.3591802302962	4.58082119965006	UNG
1.05099054145525	18.6752685137815	1.46287695903283	0.558149983149601	FMO4
0.862559470653379	0	4.82581078969018	4.37765663417645	KLHL20
0.93636908978647	0	7.12839971596189	0.981538001259359	RGS11
0.0884010735803479	0	7.41581894252388	2.71817219842297	SLC46A1
0	0	14.6826686541972	22.7085641559218	PLXNA2
0.775100671191272	10.5858943919265	6.86183726263768	11.4931115270257	SPAG5
11.0333898615401	5.83304384861254	13.7022942897547	22.4944112768742	ANKRD13A
2.34092269545403	0	6.65873751812467	7.68033461021552	TPD52
0.802987018003937	0	16.4699260676256	1.24851632441025	ACACB
2.05552846229369	0	25.5336957928696	49.3021626183122	TRAF4
2.87805761749838	0	4.54905006904159	9.29818696681334	PAG1
0	0	2.19289024801388	2.30979045452234	GPATCH1
20.5270099793688	38.188779768787	19.7044529493806	6.45690719162158	ICAM3
23.8969467579099	3.82766802871918	23.0746919910967	35.5388722470374	NT5C2
13.0653238882258	0	187.013621565089	111.02956349038	MCAM
1.75128444826172	5.10248968179887	5.25295741057749	2.23492138643791	GPC4
0.715398642657044	0	0.766140068590372	1.03522109163868	MBNL3
0	0	0.0564361860830016	0.841474000947129	CAMSAP3
0.912186765206353	0	0.694676144586431	1.49396238724541	RAP1GAP
0	0	21.5555865132199	17.9440628349607	XAB2
10.840266746284	10.9273748561822	51.2672420060238	32.0916259958222	ARHGEF1
28.6054743207559	71.0200616096392	60.1875421231513	30.8345466726763	STXBP2
0	0	12.4060558673452	4.1328580342005	MAP2K7
0	0	0.550669146829551	0.0520326343670765	NMRK2
0.375628061787419	0	5.16581890910675	10.2968541990046	DGKD
0.960543851140682	0	0.951880861490634	1.07464895501985	CTTNBP2
0	0	0	0	ACTL6B
1.85176599755367	0	2.22917083079516	2.06628475522247	RARB
6.60547915721126	0	23.7474278739157	32.8773302070853	TOP2B
39.6807948881712	16.4768793642956	20.5272584528661	32.3146430163074	TM9SF3
564.381922062609	482.286172100377	30.3197591013606	119.5819244571	NFKB2
0	0	2.01805301677264	2.07193658526543	UBE2T
0.608679675295038	0	7.22330671418559	2.18245700537585	PPP1R12B
5.76155334564139	2.60786699622963	8.15107608970608	17.6617573020667	DNAJC10
1.49161200557051	0.891965325931932	27.0480546002179	16.2293518352588	GTF3C1
9.43763556681724	11.4291943200556	123.154007903095	68.7168746149931	IL4R
7.23601692664284	0	13.6601958772328	11.0069099442681	USP33
0	0	0.274026291391684	0.161534955089107	PAK3
0.499322377732839	0	0.338112170007556	0.0158927874788773	CAPN6
0	0	0.110875673640456	0.0148553870952834	DCX
16.2645093628484	38.8374214633735	66.1444351365633	83.3310134638298	SNRPA
6.096414865715	0	0.402958757397873	1.26498579177595	SPAG6
0	18.8484549296743	8.4079580965855	10.3742539033525	EXOSC5
35.3468963005183	3.76619837538582	35.1585011502305	32.3074151897216	DYNC1I2
24.3333861425684	9.93883483251776	1.7170932234342	1.54360766293404	APBB1IP
3.92230633546003	4.07585238619629	10.8341413894769	8.57279510011505	LRCH4
0	1.67329175898728	3.36598535587227	5.84546264440815	FAM76B
3.9117475059304	5.15860744713311	4.26728116265825	6.36997813746827	SIRT6
0	0	0.242514819831878	0	TYR
3.2524736874621	1.68951930444712	6.605896465363	7.7278151676139	POLD3
1.73255736378566	0	3.74217949289936	4.18598105182632	ACTN2
219.373293424817	223.881377722989	158.412875687994	110.365927595717	CAPZB
5.41821337391006	0	10.6851825129682	20.1333685349481	GPR137B
0	0	1.17851298535941	0.210726628747953	NAALAD2
0	0	12.1612847895982	3.39529055146741	JADE1
5.75336059291481	0	6.619903693426	3.42237203654326	SLC25A43
79.5358181985975	14.4833139423982	35.5354608988001	45.1984442428975	UBE2A
1.49596019581531	3.52048219962451	24.0209202756766	124.643604113855	FGFR1
0	0	0.219812110415441	0.0680219139848653	FKBP6
0	0	0.133605365028431	0.0278547481571995	SMC1B
8.83733372240287	19.1891956167478	107.104936115738	19.1765766288065	FBLN1
0	0	7.50989166789105	1.30376280196167	ITGA8
108.950225947009	162.713522788263	10.8509664747452	54.2916691894853	CST7
3.81287548001517	0	6.20412699400999	2.92510155524392	MAP2
0.0504407065720116	0.551109469427842	2.96339045084336	4.04330146822818	PIAS2
0	0	0.594577863358609	0.230710270208859	AMPH
50.1909872709527	13.0566920123119	57.8898377650886	26.2054677586061	ARAF
2.95270880127512	0	10.2234401658783	10.9932184144381	MCCC1
96.0452246350654	28.2945483515065	5.18194146829702	7.69646483079998	LAMP3
6.46420051173054	0	1.82761318016843	19.5933746371092	FAP
0	0	4.86592507952367	5.0171981250407	NEBL
3.19991741555018	0	5.35530342252517	9.04695523653283	ACER3
51.9962033398646	0	22.0542851995193	49.5515904117655	UBE2K
31.4276177373177	0	19.5179336957647	31.6095245930677	PIK3C3
0.107695094078104	1.91704961480859	0.291275490499533	0.496586579830633	N4BP2
1.77746725305764	0	3.92454028507687	7.20852983867654	TIGAR
0.19237365650215	3.44101307547949	6.2162769493827	11.5974365081887	TULP3
1.09227732600711	85.1942638487975	7.36688900341132	17.5228346775824	SYNJ2
0.0591951690084083	0	1.28099762584335	0.574957532854738	ADCY2
137.720264658289	185.101585914004	59.5806623116662	41.3724696025406	PPP2R5C
0	0	6.40005169344403	3.32992050991908	PMS2P1
0	0	1.23090969418466	0.121109748716439	RBFOX1
155.95238697386	121.066942767159	131.651244806371	129.350352742172	GNB1
0	0	0.76091226837444	0.219445706721113	HOXA9
33.67699864301	19.7116654194493	37.1019271611181	57.6306281334654	EDN1
0.296927894393581	0	9.62220191949048	6.75620679667669	MLLT10
6.94340251959859	16.317953175066	5.89323968339516	3.39612708551016	ZCWPW1
0	0	2.10907836877191	0.736426677513159	ADCYAP1R1
0	0	0.227511560512811	0.208946735654456	FGF20
2.67501966453079	0	10.2153370078836	3.58451287798596	P2RY10
0	0	36.1933623925923	15.9313957851263	ITM2A
203.802490081443	83.2419818395857	61.5174149358734	81.7412824817425	NRDC
45.8179045271818	34.4490122584726	47.7396950642706	43.8351793489421	VDAC3
22.5611940914078	96.9103811336504	32.0424405993619	44.9389079056722	PCM1
0	0	2.77343999705236	1.42315074184922	TNRC6C
0	0	2.05261051303994	2.86069294963394	CBFA2T2
0	0	0.315919115528923	0.12465572297567	BRINP1
2.22341026897504	0	7.7420133681981	11.2746090189119	ITCH
0	0	1.18616591312649	0.16619966148151	PKD2L2
2.68577598093769	0	14.0337386962201	11.8262291123811	TP53INP2
15.0746465507098	88.8520971912517	47.2438444208945	37.5090852855488	SDF4
0	8.71690517476719	1.49886528712453	0.431278081055869	MYH7B
1.73423237263125	0	0	0	BPIFB2
2.36673442541449	0	0.0502653640444363	0.171772837298015	TP73
10.856870100395	0	15.7167979666782	12.0055296437541	TOLLIP
1.97899282805552	0	14.7493843129594	7.09826055249901	UBE2D4
0	0	0.425200227359233	0.234877590010754	CLUL1
0	0	3.93228973745595	1.19407005832801	RUNX1T1
5.78317075142732	0	0.841851296240386	0.129521580365649	CDH17
5.32951138143132	0	17.6355894630686	30.1012164881323	THOC1
2.62315383084717	0	5.84603494651477	5.41060643853751	FKBP7
0	0	2.04092202738567	0.370450183301116	OSBPL6
11.9289022539673	1.75567957666273	1.64134535282426	8.22208832787179	SLC1A3
71.5154570725703	69.765162125282	60.4217326165943	115.828805155511	XRCC5
3.12822857350189	0	20.310898478218	14.8608610954765	LXN
90.6192794274609	129.49695499013	4.01786226345677	3.83858983041222	SP140
4.47854105895196	5.43689270597383	19.5317901996218	15.7093978871136	MKNK1
3.93293859131862	0.632421979871956	57.3462539108028	88.8111661843409	TNS1
2.519530372518	0	3.88557437801465	4.47051995451412	REXO1
30.5639987683813	37.1043113777869	40.2448824998062	61.5459381862905	SAR1A
0	0	1.8774879479471	4.70678959246115	CDC14A
0	0	39.8888230535403	12.6475446008142	RAPGEF3
781.447573368175	565.934461030513	1.87693153644049	18.3952869737942	CEACAM1
4.95835565711573	3.4783087106387	3.42696964512114	6.90401833393763	SENP1
0	0	0	0.0719047470875659	DUSP13
3.46731882680462	3.45531271425178	5.24229799151977	4.10249539025229	CIC
0	0	7.35938714150268	1.88322092136326	LIPE
20.6035329218437	5.02263193554337	14.003839674411	23.6367920240031	FDFT1
0	0	14.0919801241871	3.42752660231792	PAFAH1B3
5.67362071815334	0	11.9443259347491	1.81316180060293	OPHN1
0	0	0	0	AFM
5.56221904497744	0	23.5090877988218	11.1956858227514	KIF22
0	0	0.293170443763987	0	SCGN
2.5093344312623	0	9.13832806297766	3.53130652392692	CARMIL1
9.05050645590281	0	23.6590596210651	15.5459679201494	PGM1
6.98266381873491	0	24.0794465466897	30.832050850174	DDX1
12.2787049258016	0	30.5887842440591	22.8840552224311	DNM2
18.2228890629503	0	45.9103399090456	40.3345150222904	EPB41L2
0	0	0.18775992206786	0.140987718948627	RIMS1
5.2363678348332	0	5.18505953333678	2.97094250246384	MOXD1
1.6742991793118	1.17167125452175	9.47421723663278	14.6276570843225	STX7
17.4492586552728	0	8.31097241480753	6.39592842229073	RABL2B
1.93552362143146	21.1473127274554	40.2104787064486	22.7879920617891	KEAP1
0	0	1.31061137759963	1.2747492581338	DDX43
0	0	0.416759527997643	0.025259837669984	PTPRH
0	0	0.0428891955523526	0.0389199544133574	DCT
2.23677746498091	0	18.1833183729492	19.0484905627904	SLC35C2
0	0	3.42274947131217	5.72137101096018	CRYBG3
0	0	0.845360006369312	0	EPHA6
0	0	2.81976558758748	1.55032943551232	SCTR
6.15201876871974	0	1.05359730315846	2.02581121311194	RFX3
0.500931278579408	0	2.03336975215665	6.22093887993442	RIF1
7.79984178752756	2.81479376407707	16.1957176030692	44.2034504719187	RAB21
0	0	0.784840059881508	0.379998169570513	SLC4A4
17.8396427872625	11.4184928272465	26.7280439068824	11.8374698826442	SMARCA2
0	0	2.0426679657711	0.232737937994314	RDH8
0.446997178279551	0	10.3340511900322	5.86850623196765	SESN1
2.69341687988772	8.82839068979196	1.17535439278653	4.24160511726309	MID2
0	0	0.144188159978649	0.214502175034968	PIH1D3
0	0	4.77380752460341	0.512661284062609	COL5A3
0.58153106375068	0	3.06919895930612	2.39819824401745	SRCAP
34.0046294541811	0	38.2953238102012	66.950217991856	PUM3
0	0	0.89684222699667	0.224161303784635	CPB2
0	0	0.0444166316421931	0.056362571500585	CHRNA3
2.47758480582791	0	1.34602008514848	16.2822605087273	KCNN2
8.20419107278865	12.6241721940986	4.37622418071451	13.9661588602437	CNOT4
54.5072517049714	58.6972965898118	14.2354125175543	28.9899748092906	PSEN1
0.22058339032124	0	1.75920291669954	2.51342737127541	CPOX
240.952023717198	222.100417977674	41.3999511580976	93.4720713833182	CLDND1
9.39824273693467	6.52136381791406	6.35222470603888	6.24733629830239	MOK
271.364444065568	89.5566665556979	207.986006339743	474.361440043614	HSP90AA1
0	2.4741226089469	0.532923746596749	0.506061515505609	RBL1
11.1121322956076	42.3435775677059	27.2212943831395	43.2548326347068	DLGAP4
0	0.358738316747052	0.664523888798471	1.34045923791002	IGSF9B
0	0	0.268340468237044	0.11756405976919	CFHR2
0	0	4.45307684624717	0.571023773889226	CROCCP3
0	0	1.51602604249418	1.03648440282951	NDC80
0.619907730996308	0	1.20207340377341	0.942923064832472	AP4E1
8.74727248029327	0	2.62844215566399	4.09214790107227	RSBN1
2.46029122788603	0.963418418351974	2.82192931319408	3.44165421637122	MAGI3
288.653919401123	162.859913721946	276.253227911652	2840.89667662848	CXCL2
0	0	0.424126489351043	0.179398712430594	AFP
0.853762331737995	0	0.355435733095106	0.89006976391976	COL4A4
0	0	1.56962056691255	4.28625981726366	TCF7
7.56795945008522	11.1030516101311	10.1861059604569	27.9962102896455	OSTM1
0	0	0.595537239859852	0.0263680609465277	CDH7
0	0.746051042426238	0.114793079074395	0.0526605913596378	IMPG2
42.5574433906413	54.1516444915599	51.1181785312801	72.2466226217449	PCNP
1.47471945737605	25.3007268454342	2.1556961316053	3.52770790672908	EXD2
0	0	1.23234527665161	15.6210350447554	ARG2
2.43094700590117	0	8.55293363516504	3.85494651631763	MEF2C
52.3981215270473	29.1136667159699	4.30160811904326	27.2057619069738	PTPRC
0	0	0.0649640292545656	0.0183191810620213	CACNA1S
0.21443840273016	0	0.742160242617862	4.24432102246809	PKP1
1.67151172598349	6.49012790819547	16.5090185322173	17.1983331021252	UBA5
19.4574825719041	7.18194955211973	6.92997678911268	8.5406951620604	STK17B
0.109598581601087	0	2.38757908399098	1.89587835181887	CDC14B
1.45828898646544	0	0.919949537002432	1.71357322908579	ZNF510
0	0.787889284112889	0.334126173308352	0.141330020137632	LRP2
15.4995765181492	16.5153711922537	5.75960757604177	8.10683534087656	ZNF506
1.48622097872899	0	5.60913065742932	4.36917563503871	JMJD4
7.64487640428407	55.6847047465722	15.8627180002345	23.9286632364023	DUSP12
3.82659211873606	4.40114925044008	8.21344905997917	5.49304418248989	AACS
9.5971793209413	0	39.7681967080584	36.407388800647	DELE1
0.17874400876814	0	0.258203250993187	0.0148466274239996	SLC13A1
1.35521121299839	0	7.78127388202122	7.75409123794619	CADPS2
0.923202609615775	0	1.45525817589058	0.521069142244146	PCDHB4
0	0	0.0815839166692096	0	PCDHA6
0	0	0.240539198245607	0.0358485715456509	PCDHGA2
16.6816188930438	0	20.4709431839686	22.1751876635221	HSPB11
0	0	1.50445616331673	2.36770976128261	PHLPP1
2.5278460352871	1.06227406371316	12.2350926370079	3.93863789010529	ATP8B1
7.69002331218338	0	0.413272858718044	0.832943408843003	IL12RB2
1.87273817957294	0	27.0500953577184	11.9881913681273	SMARCD3
4.44092289797934	48.5210225709521	16.3467053500519	16.5581347136372	WDR70
38.9199450730302	36.8056851390131	4.35716914251967	3.28996273275441	FYB1
0.468852192701342	0	0.0424554952044035	0.295187909247064	MPP4
2.22009339236518	0	5.3870683534523	3.56116470033939	STRADB
23.741118567671	21.4322501140533	35.5567344143116	88.9447253744731	BZW1
0	0	0.50289566469482	0.509956573375792	PGR
0	0	3.4275541824063	0.723151170892512	C1QTNF3
18.3788743247791	0	9.38972874179365	17.1301163029734	ME2
2.46065245816903	0	4.96489245849721	8.27857569206499	C5orf22
0.827883070038179	0.9045357023809	4.10848492815981	10.3710242164161	CCNT2
0	0	3.47927307612084	4.03104819385367	FAM135A
0	0	1.28607761051686	0.390709151549128	COL19A1
14.6671493116585	6.07519943847524	17.0606837897868	56.7681851044261	EPB41L3
4.13915219600461	0	6.23004463296405	10.3401615613352	COBLL1
3.15297162451216	2.80343685965501	3.56901113835613	2.71946413723838	DLG3
0	0	0.369121118051828	0.0280133636130004	KCNK2
0.442653957971633	0	1.34811634115153	0.517597383455284	SERTAD4
0.467106907313443	1.27588934290639	5.34739253178867	7.27091108715813	TRAF5
5.04285521848858	20.1903151316214	34.1360814649601	45.0518446184236	MRPL22
1.7089407923835	0	3.30366547162018	5.20643293727824	GEMIN5
0	0	0.202952041842844	0.0112937581626552	OPRK1
16.0282917825417	6.70420579411726	49.7118923392589	26.7145737086018	NFE2L1
0	0	2.20271601155016	0.0909245359571668	SEMA5B
28.0115355508323	0	8.38585272879801	15.9606451523806	GSK3B
38.0014143848931	2.97582975585634	28.7969712448726	31.012316761397	ITGB5
1.01284207809244	0	6.89945419958904	5.62922002052805	ERC1
6.01272672114658	3.10620232794175	11.5239695848038	19.4923065284707	XPO1
34.5626599709592	3.46447452826684	19.9167729497142	28.4169276002087	RNF13
0	0	0.310726910187562	0.120546193646858	TRPM3
8.23390786494201	0	6.29983710274149	3.91094342898372	PALB2
0	0	1.90250603483355	2.07317151296929	DOP1A
2.94166554411834	1.1798520065305	7.65284601500142	5.60507815264694	LYRM2
0.418034440084447	0	2.57907029257085	0.991941284955328	BCKDHB
4.16866730536402	1.3589202185195	6.77946917492258	8.94683213208199	KAT6A
8.84718486133399	2.92725644251063	4.93490272075225	13.6627078774018	TUT7
0.3764691281634	1.36721968570488	6.23007337063704	3.725837057443	ULK2
0	0	2.93894224703644	1.39822431517916	GRHL2
2.15473350390852	2.86805040903534	5.93963934192164	15.5491723700793	TNPO1
8.08572005060919	0	31.5954482529606	34.058921259806	PLOD1
0	0	0.997144688045646	3.88799652195416	P2RX5
2.46790864187427	6.51439654887783	18.4682867265839	14.5956583188776	ITGAE
1.76809785502307	0	4.2659248404145	11.9309399850551	DIS3
8.47710345588967	0	7.80430564528166	10.2375213659046	PIBF1
1.15111956148892	0	10.1808829469994	4.65184245054327	TDRD3
1.01437620874778	0	1.55183269869188	4.05138922010405	NUFIP1
1.45392068733607	2.50821685304387	3.43819935515034	6.0791091178278	PDS5B
0	0	5.52948794937205	3.33307541024698	OXCT1
0	3.23989116352266	16.5330480110985	6.42687115477253	RRAGB
0	0	0	0	EPYC
26.4549184709601	0	8.88960212329185	70.9911976928466	CYLD
3.24038508103511	2.99149061531101	8.16738642006014	4.71487903857723	SLC27A5
0	0	2.23668971024987	2.51917737675682	ZNF324
0	0	1.9390791893243	1.96156372793812	ZNF671
0	0	1.43925836445507	1.81976245074799	ZNF416
6.16695975543331	5.44652152736619	7.54101639951238	6.41375700450084	ZNF586
0	0	4.12962211066242	0.947521926838335	ZNF446
0.498848737664596	0.516478904437752	4.43212181405639	3.83775854199147	ZNF264
115.409236052652	113.125698882183	916.49241637481	1132.90001451547	RPS5
12.9251374415732	0.418137771568737	21.4526858176112	40.9023986069281	FAT1
7.46356959940357	4.34912636929361	12.3849062102276	26.6662978095715	YTHDC1
10.4535304429802	7.78732461015281	13.4402531300911	29.8549534887288	CHMP2B
98.0403689240035	93.0303526792304	37.6215463520208	18.8880193747058	SMAP2
3.36697422330459	19.861482637621	31.4676647023671	32.2893530573863	PPIE
12.3750753239591	0	9.02201131406711	8.27169845689806	ZMPSTE24
5.44076580247225	6.60376372175052	34.5668559015327	28.6000100470893	STARD7
3.83181151798838	2.99042431081395	5.82773509178429	4.69054166637744	NOA1
0	0	2.11910351204234	3.49643982762516	REST
0	0	0.311853411317096	0.139237153985766	HAL
1.82335208522248	2.80343685965501	13.7207280302201	27.5910100567657	SSH1
149.945680790789	219.833070636135	742.39724974324	522.227793068474	GSTP1
219.578774074925	92.3152853290628	101.713478722094	111.17436542932	APLP2
3.65352522103264	0	2.4187147526147	2.01416782020269	FAM234B
0	35.1439491051853	3.77783940251615	0.607114791299517	SLCO1A2
11.3764161928226	1.38516019303718	13.7134049777501	21.2014082636287	WBP11
41.6295019127242	109.649670761722	110.288330994208	264.899661050124	EIF3I
0	0	0	0	NKAIN1
0	0	8.50243602452575	8.19825871497482	COL16A1
2.02460341820668	1.30121109042886	19.3465583670885	19.8373035355364	TXLNA
0	0	0.121611267584711	0.0271022025220843	APOB
12.2403991927282	0.917051383694145	8.2769702594544	6.05078590890231	NCOA1
0.253325455067061	0	8.60191282744598	3.88925318109384	AGBL5
0	0	1.00484505786737	0.358231704103271	EFR3B
0	0	1.63178900140858	0.529795488962808	KIF3C
43.7286026140967	31.1095671926003	16.7482308631937	57.0221119537979	RAB10
0	0	0.484232695035438	1.56974091951421	GCKR
6.98468056962123	33.0693271617628	53.0565020537076	37.8425997447618	HADHA
2.06439942359828	0	5.4172637742568	5.32380056867768	MAPRE3
0.721028394719298	12.0029038774599	6.42033246261787	6.89430819795467	CAD
267.885168989169	224.965561032531	506.606091815653	1711.5553636753	CD59
3.87036867355093	9.39787538726902	32.6998458624219	89.9278064216165	CD82
0.306130541696509	1.8253181169734	1.41892810324505	1.93177405698752	BCORL1
0	0	5.90432811068673	7.11761169821983	ATRX
15.0461660603924	0	15.5500406791726	25.4991781424023	AK6
25.8484156293167	23.6192673614688	3.86035466806313	0.19834901516243	FCN1
2.73231812735734	0	3.51709209862084	10.6149323915885	MYNN
4.49864173256152	14.2209146609082	5.00680535976001	2.47435309729665	MECOM
2.24577858154019	1.69988156391125	3.87460299104301	3.77251043945895	SCAMP1
3.10646244092812	1.69704290836339	9.30381550220656	19.8035003926741	PREP
1.52740602808823	0	6.41267524522472	2.04373844655597	HACE1
4.64779525889237	0	15.1239649929837	22.078662839543	SEH1L
1.41781818776866	0	3.55809977299365	3.12422858409472	WDR47
16.5418401922273	2.75405382554185	9.21187602497386	24.4102487003731	WDFY1
0	0	2.3107218599299	4.17941834956028	OVGP1
0.533023856268134	0	1.90732464328684	2.82061501110497	SLC25A24
2.85339230087466	0	6.37392314944359	15.2388904808641	MAP3K4
134.969763961529	237.82196539688	12.3960634059595	23.3563784611687	PILRA
0.227985488540251	0	0.0182653311906223	0.260978142139072	IGSF9
4.96803540812525	0	27.557259543044	1.75849576658511	ABCB1
0.196081592661166	0	1.67897142428202	0.927688496685357	ZNF213
92.3806763823358	20.6344337385775	61.3087324282729	81.7968583208778	AKR1B1
20.9017296309437	4.54809187201615	12.7185200630154	5.16652234232612	CPNE3
2.14028180917593	0.850889641327051	6.12967580381273	10.2336943240975	RRN3
7.1649503873146	0	36.7536653989613	44.0463906162944	CTTN
0	0	2.41918952975113	0.621308381516014	WNT11
0.546597431452239	0	7.44910721557984	4.87501801121285	MTIF2
1.4571174347591	13.1312640650348	8.33717495264345	7.87627806288208	DDHD2
0	0	2.66632326908611	4.46211805867601	TTC39A
9.06245826990581	0	11.379190516987	10.5630979188094	EPS15
0	0	0.313663152397678	0.41827895857607	ORC1
13.9270297418508	13.4010443291201	67.5950766276396	21.9345491524941	MGST2
2.25485252126258	1.56483017469194	9.81862509458639	13.0767673497783	CHERP
0.215639867663345	0	4.12599631911717	4.88646353376634	ATG16L1
0.438911504138998	0	13.6352109989485	12.3850657591505	USP40
4.89540331151523	0	30.741453838894	34.1691831828907	POMGNT1
0	0	0.417311040400988	1.1168964219428	RAD54L
1.64381731226137	0	6.63008992276584	4.97446325143613	MAST2
134.303331036944	56.1117346909477	116.416875854126	231.299771855747	DNAJA1
26.3636090819045	7.58015312002691	29.0793348115008	39.1819135311038	B4GALT1
123.800826602709	31.8683371241271	33.2691201617789	47.1305839528155	CHMP5
0.836946576953714	0	12.3243091659669	12.080256501714	NFX1
0	0	0.152779576634089	0.053285420360726	AQP6
19.991409450871	0	13.1481078254583	37.2855036974481	DIMT1
3.60980580538639	0	9.62298522472825	4.98313969724114	IPO11
0	0	7.61836720280314	0.209861249751705	FOLH1
19.7193184262868	20.171231657962	15.5378798394225	12.2290747916598	EIF2AK1
0	0	1.54381732333794	0.388192452614516	NME8
5.73365730321304	0	5.57210700264704	3.28447094744505	EPDR1
59.8486611998076	8.38332974759346	11.7214158796586	13.9064998869765	SNX10
0	0	10.6975311484084	8.64562587134914	SEPHS1
1.26835452234441	4.73406255902284	49.2675744657697	30.2543557928182	MRPL28
0	0	0.120310952566628	0.610675273259442	HBQ1
1.92018634740072	0	118.137866562262	50.3101225252913	ITPKC
81.5738385349879	30.2980132658368	15.8788579053057	23.086215812469	CEACAM6
0	0	0.005850020542773	0.0343013417973517	FAT2
34.2885664149775	12.9183795969272	26.0896351919753	42.5501006470145	RBM22
48.3744504820765	5.15642720486228	47.423203942065	90.5312458728141	TMED2
2.20216896630156	6.10969455886738	1.97080084584428	9.45702991029486	ERO1B
14.9759930820698	0	48.9479059063477	63.0968124422741	ZFAND6
0	0	2.23829706142785	1.12130632783622	HSD17B2
2.92569319796978	9.98931056643127	7.04394609836678	11.8875813959265	TXLNG
0	0	0.733423972851585	0.394778134171013	PPEF1
9.94590851012797	0	10.6715617372695	8.36203198563249	LAT2
11.2194262664688	0.862931668518206	29.5076357488406	55.7087330598706	HUWE1
0.218339584316407	0	3.099554692984	5.69912261204704	ZW10
5.57019413641335	11.8397576111644	14.5103928239036	11.4407756970895	ALG9
0	0	0.67723423299602	1.64333383568854	MYBPC2
0.557379253445929	0	1.60814258556054	0.0737379721579428	NOX4
2.27955282311181	2.93995909823995	11.9590180533733	13.2908507906878	ACOX3
5.79796985313783	5.76866146617753	5.78404281280923	9.55312660759981	MTMR2
90.6061257151984	78.8806619631261	193.09668652956	671.630504976954	PPP1R15A
16.3266908314896	0	14.2640186829944	7.94199327068009	HSD17B14
31.7004848521105	0	23.3742492927753	20.7595797387899	TRIP6
0.803854486874665	0	1.68246640995906	12.3323080923834	ACHE
7337.24746157641	7445.61635612493	11418.0189604083	7446.49000096617	FTL
77.895320082745	22.8369856544931	81.0432509998937	93.4703584458223	SRRT
19.0533914688858	102.296027268115	115.950853258394	84.899744795101	BAX
6.8711540337552	12.0107849699599	7.83513788315703	4.96185942659086	NLK
1.762226536711	0	14.4714081647328	14.3940877806945	PIGS
0	0	2.25853984749784	3.88697564706371	ADAMTS2
0	0	0.108046159120789	0	TMPRSS11E
0.78657643060287	0	9.4755978341595	11.3242883796992	ATXN7L3
13.6286556812753	15.5152039942739	22.7704978790178	18.2292499522157	PGS1
9.84013058586689	0	108.399614169269	99.9036684856104	PSMC5
3.40101761133629	0	22.2622474684691	36.3405401423043	UIMC1
0.347278144065175	0	3.24011842785567	2.01356163014322	CETP
564.417749984472	438.833440247134	103.394531665243	264.436201738275	MMP2
0	0	0	1.76169428638379	MT3
10.3602766473892	0	2.2686818723826	4.22228582705398	LPCAT2
0	0	0.733627343614833	0.264124674292934	GNAO1
9.48429643393831	2.72695669487909	6.42366184904663	16.3009994392551	OGFOD1
1.60366660434844	1.3815509612002	14.7073767302708	17.7225418910531	SH3BP2
27.6907927773495	2.58806246593788	12.1187520456204	20.6132190831355	NOP14
74.3877374232933	0	188.910256051008	77.4418247625452	ADD1
1.50233831830915	0	1.79505764039462	1.01526226553705	L2HGDH
0	1.39275357920275	4.37154842219877	0.773241670782177	TXNDC16
251.836008275684	111.44210493015	129.978177073032	229.697759394564	RTRAF
0.764906767424255	0	3.87762815331567	4.32716376623848	NID2
10.6469184898105	0	2.53481973451713	2.31333374136815	GMCL1
51.4857791171551	60.9070771673106	92.8673844091171	115.349267149298	SF3B2
0	0	4.41651093332226	3.33052248836276	KLHL42
608.604478235043	436.711059455072	364.494720420769	266.567228394255	GNAS
12.7057578067698	0	15.4491360996737	27.7675107778507	DNM1L
0	0	1.9634920568158	0.671054369632318	PTHLH
0	0	3.58317400122924	3.00867934174074	PHACTR3
181.205608476005	0	17.0586305125833	30.4431287897977	ERGIC2
0	0	0.751192350874452	1.26103988709832	TFAP2C
0	0	1.24167561830678	1.15167021176021	AURKA
0	0	2.76674454888702	0.958180049698045	CASS4
7.66237040063254	0	32.5072930424478	10.4003459646091	PIR
28.5761795714353	0	55.1056922488586	21.7635154380195	AAMDC
1.03347403243099	5.35492550036561	13.3157893232055	19.2198564736578	RFX2
0.877226474038746	0	4.97161209185995	7.34258586505262	METTL2A
0	0	3.12763668124791	5.47104944115843	SULT2B1
14.4972622666549	0	5.05131572337591	2.43874674718619	ALG6
2.69788110676047	0	7.71358184919164	6.49908556772133	CNOT3
0	0.600440686336745	0.0240880796449708	0.0205979523774717	GP6
6.18298397354091	0	3.3526778797604	4.56194697630088	PTPN4
10.852609012332	5.54820306619622	16.1480875730747	32.6766952091197	DDX18
33.709287232311	2.16683552585275	19.9311512725039	20.9512323152267	KHSRP
0.278272738724875	0	14.2468715516027	7.17403124862232	GNA11
0	0	4.69173357537455	1.35823214763811	ASAP3
2.47719203715229	0	14.8570679900439	12.1028027159802	EDEM2
0	2.44387782354695	0.390691860441229	0.270759514090495	DNMT3B
0	0	4.81974936919517	0.539649739283116	REM1
0.508265917589013	0	0.377339294981898	0.291155287387357	TPX2
0	0	4.4374204930865	1.20822934017687	FER1L4
2.82490652284287	0	11.476658093041	16.9014170538942	PDRG1
0	1.05346841218895	13.7879650650341	3.1735858636057	EPB41L1
0	0	1.33808872904921	0.0651518858498795	SLC15A1
3.48147754149195	0	30.0004195584231	54.6977938573391	DOCK9
4.77460273550825	11.278811721134	84.7139412761704	153.793713699252	ANKRD10
3.44917167807624	0	4.01826010635549	6.45728862954611	TGDS
0	0	0.245602156038151	0.125861616358787	DOCK3
4.57780443895608	0	3.58045789534658	0.988474504356643	C3orf18
3.56598068698234	0	15.3722188945819	13.234495621393	COQ9
2.98436351611089	0	0.38834905383932	0.763827949054607	TMEM40
1.22924223770009	13.4305620441516	16.7525540139978	9.95291682192032	KIF9
0.626699581709979	0	2.51249079809662	0.625824982805824	ARHGAP28
18.6757709010173	12.0029038774599	33.2456054368177	29.5262943310356	CRLS1
0	0	0	0	DEFB127
0	0	20.7213410505831	25.3741133104319	PPP1R13B
0.263491962942746	0	3.3984936183377	2.01897499816559	ATRN
5.69979818599298	0	14.4774950542503	22.0482857334437	SMOX
2.28774815956511	0	0.567001991068768	0.645587534637147	SIGLEC1
1044.09524709644	570.873788693069	477.756174717391	458.51547918754	FKBP1A
15.2897431737407	16.2847486410712	36.3156933076113	48.5238572657343	NSFL1C
0.203975137821293	0	0.138120139624188	0.155793618689726	SLC4A11
0.0834194286267169	3.09202594814891	4.06309243740367	2.85111265884746	C20orf194
0	0	5.40935081848275	4.98221236796465	ZNF343
0	0	11.0545486929671	3.83327512950235	EBF4
0.508034572155427	0	2.67564549039847	0.545667681300611	CPXM1
1.01174970312422	0.899609881025575	4.03368777821652	2.7238626038816	MAVS
0	0	1.60327691485332	2.12459376390735	LZTS3
0	0	0.0780455807541882	1.39664113611926	F11
3.80231387589972	9.44173919131255	19.9474739646285	27.0862331920351	XRN2
0.455324430932339	0	9.45858875948437	5.00035810149623	KIZ
409.908958083924	211.881376555007	294.044778667324	253.575643553015	DYNLL1
9.88096924864033	0	52.6944882311701	7.47743160183563	TESC
14.8274735764284	42.7143619597173	40.2632766104194	55.3082665310956	SNX5
525.927783896516	333.455673345684	1229.66749686283	1214.74710535616	RPL6
0	0	0.630221725264589	0.656347116316734	SIRPG
0.717104362865862	1.11839236422407	14.1231603864099	12.8006398082525	MAPKAPK5
2.79237444046231	0	0.934883173824517	2.64001136239026	P2RX7
0	0	5.00488808869367	7.38758617269377	ESF1
4.57479669082621	0	2.9903193136653	2.24308232840123	RBBP9
20.7125274057857	0	56.6919753919147	35.6859844870333	ANAPC5
1.153073326914	0	3.90434710027135	4.06662856129454	SLC23A2
2.3826773233466	0	14.8022243577133	14.1943862654786	SLC8B1
63.87888041789	24.659111293035	69.4415194368709	40.8924500664185	TMEM230
1.52964040988412	0	2.21730284013604	1.12548334224902	DZANK1
5.09351390022409	0	5.70777942860527	14.805558376461	KDM2B
2.63865710407913	0	1.14320890384316	0.446917791627888	CFAP61
0	0	0	0	LHX5
3.15445677314095	0	4.72401675276922	3.97512771668177	TASP1
732.965448164966	407.727192841852	9.83724100658571	21.7037127215082	OAS1
2.10049768059369	0	9.4589528586587	16.318258922826	GCN1
186.911251220997	164.057627885641	1308.86348925451	1429.47503044619	RPLP0
7.48560814586147	3.48029404666076	85.5494672824336	59.2947429633549	PXN
0	0	1.31108430311394	1.06562835183773	SIRT4
2.18341600917988	8.42968917541126	1.83265059393618	0.73192631588714	RPH3A
0	0	3.2857871566049	1.58503194938561	KIF16B
7.85640939216959	0	7.8693657820731	11.5862769011792	TRMT6
0	0	0.557713900036182	0.104676671992135	CHGB
27.4290650573368	34.579254270792	225.168217392263	77.1346400841006	PEBP1
1.47465760352749	7.16086338197257	21.0896716598605	3.47413812629581	TBX5
2.63174419576349	0	5.64661284430279	6.3561495921361	BRAP
18.3319426513097	15.8513219317582	77.9178307234234	33.1359935601291	ERP29
0	0.51578660894519	0.442745648731117	0.153121475664065	NOS1
467.098252237908	212.086092860857	355.420571952168	219.868565460969	FUS
14.481013388554	0	28.0482212478618	20.3482724406927	IGBP1
103.771079227529	341.458609506064	214.363422399304	140.235821326848	FXYD5
12.4312956416803	31.5402700320313	8.52697367088866	8.51756556021508	ZNF302
85.1496632771856	107.589565448524	36.1580081162387	36.5578130405928	GRAMD1A
69.570450611912	135.336319911047	60.3829914140486	105.609123731374	FXYD3
1.49744051744201	1.73470132852053	5.54438226885543	0.928369363927322	HEPH
0	0	2.29470000781886	2.67780756542711	CDIP1
0	0	0.166952375529834	0.495396273957194	CMTM1
0	0	0.154021103779569	0.0664356827829006	KCNH4
26.8078667852968	20.6752478205696	39.7869063544204	48.955550851789	GANAB
0.999837523164054	0	1.68004240302506	3.49760587372201	GMIP
0.232531657296973	0	2.56446925097197	1.08510202890828	RBM41
0.492347576102987	0	0.945851187579687	0.347808089856011	BIRC5
0	12.07420825693	3.92389110797953	5.90665016412826	LAG3
249.273936622356	121.949503394993	133.394936445058	101.64381898686	MLF2
0	0	0	0.406089445318937	OTUB2
143.609127763864	49.6537065940525	49.4095762585911	49.278801254112	DDX24
0.553367953991028	0	2.85417298154139	4.69793568892903	ZBTB25
43.9527392515512	34.8669870730673	22.7921847211495	29.4841007164787	NECAP1
0	0	30.6547319785895	6.63566013233785	ARHGAP4
0	0	0.0788622637832768	0.0643322723808662	ANKRD24
0	0	5.04069384321482	11.6829723352309	DHX32
0.300471631826671	0	3.71122464094589	6.30123154853583	RCOR1
7.20531723361635	20.5995782761812	7.3892179285694	14.3024826721302	GPATCH2L
58.802091865764	35.1777413639403	81.3266770203381	42.2716462066992	LTBP4
20.3079700342448	12.9733514249993	75.0175974910392	66.1996972450202	BLVRB
0	0	11.4289832156009	21.2086815514961	SLC9A1
14.4803544119545	0	13.865898662317	25.9208146647959	SPTLC1
66.557897937537	51.527959180983	40.5567372965123	80.8517287892597	PAPOLA
16.9004916559274	12.7600377244387	5.64290842781311	13.7737005001635	CCNK
1.01100720563901	0	17.3030765808386	3.94446910190135	PCBP4
17.1276514837668	10.3963771010224	27.4064393097302	22.9166968085587	RGS1
287.750147931488	418.82126378026	99.1961451942345	41.6966700906322	YPEL3
27.2232184179342	42.4911161829767	26.4981231939876	16.1390038821543	MRPS33
113.467729867735	50.6014536908685	249.101652808394	141.865442364965	NDUFB2
18.3372763844854	7.56041558555443	74.3114592088203	100.675560718634	NUDC
7.26826018278196	18.3107362454944	19.7212434134996	26.0281349295725	MAEA
263.424672312325	207.769060662201	248.942109928017	496.586947388691	ICAM1
51.7473672333551	100.589110029834	12.9694345046177	15.7098036269905	STRN4
15.6235535247286	12.7292466145975	9.53743729512133	7.36320207524998	IRAK3
237.611682771823	125.577291825508	135.00449175038	62.2591725770216	LYZ
0	0	0.0575875500713228	0	SI
0.248144054029674	0	9.65231929944616	16.9628701626459	MUL1
0.389174321835939	0	3.80970452938366	3.90026847246269	TFAP4
2.1107260874158	0	3.032409396829	2.91563598478641	PDCD7
55.6271353735718	59.0421695714611	53.2488640760329	42.4340983194883	SPG21
0	0	0	0	FETUB
27.7392440381225	0	35.6084026277202	104.660718674754	DNAJB11
0.803814785366121	1.8523780909068	4.29125840956921	10.6942024256818	P3H2
0	0	0.528711721043255	0.139772868813973	THPO
0.275253256479771	0	7.51879618823295	0.586613899789155	CHRD
4.06366003043255	0	11.1134069550876	10.0758237923067	FLT3LG
0	0	6.02588510331168	3.51912467531577	RAB11FIP3
3.43280478259152	49.0413552526782	30.0465758588764	19.9627109205868	GNPTG
0.236928994088036	0	1.92483523089651	1.75937801512554	ZNF268
0.72331141713602	0	8.26620846529585	6.80392663364262	GOLGA3
170.411612845054	0	130.239342413593	102.806840858384	PABPC4
0.951652093200768	1.48537762965887	0.891707726018257	0.213405188258622	CD209
3.15297162436574	0	13.9872259122484	18.3602908650153	CERS4
3.94701552789623	0	14.8165190794828	14.0875176915997	MCOLN1
0.78107204690376	0	9.30502206512644	11.8369548674903	USP48
0.535924434231181	1.95181663564329	15.669193640476	23.4342726540499	EFNB1
3.29472647941216	0.865626798658383	3.5312036956178	3.1620658491496	PDPR
4.56884517672646	3.6976805153121	17.1383059313451	32.3226754963031	AARS1
1.58787211811459	0	17.3408408544866	15.7190579182534	GLG1
0	0	0.0698312323878053	0.0253178510771615	KIF4A
0.394678909132062	0	2.37635133474133	3.3566131321338	TNRC6A
2.21458720351956	13.3606474885554	61.9480947348703	32.9373841231606	PLEKHG2
0	0	0	0.0247475232660875	DLL3
11.7737547998468	0	5.8986259361435	1.10635509744607	NAT14
0.9472049401752	0	5.48000687609461	3.14550748421265	PITPNM2
5.96235019123809	2.01636083554909	10.3777354574802	17.5734334387981	EXOC1
0.789978552457803	66.7606770410546	2.28980907046911	3.53223353256195	RBM27
0	0	0	0.0667129602569528	POU4F3
3.25029689873463	0	3.6334069513385	3.72561766333424	OSBPL8
0	0	2.38151007232281	7.42674809212444	DTX2
1.92994561027156	0	2.16508907473398	0.937404773222847	NLRC4
2.70500318260095	0	3.32602414780831	9.43665786330974	PUS7
0	0	0.651693559861797	0.033300885994929	LAMB4
6.35949279673146	0	4.71336234564801	1.44687240821728	NRCAM
7.03655562066902	4.48014340172641	163.725857528601	26.94204686112	LAMB1
2.39717217925897	0	0.357932754527171	0.837815765334257	SLC26A4
0	0	0.0346582933931104	0.00985597809690831	SLC26A3
7.47868343897354	0	14.5953059340002	17.9035608929316	DLD
0.87920595118194	0	1.7185877363581	1.43502274696693	WDR7
39.5457193310504	26.2822205592657	31.4786112881502	67.8751363261921	TXNL1
0.239004701290251	0	1.20353077844378	0.250566866055392	IL5RA
0	0.530706816769469	2.16434211852509	0.88203816409117	ABCC6
23.0152816813117	1.9493207064417	13.0549923226832	33.1256659097625	CMTM6
4.25625405039675	0	17.9935923372244	7.20778394747409	ITGA6
9.25917911408763	3.45661857695558	9.94547428851432	8.44833471477061	RAPGEF4
3.68628476657502	7.58397144560476	12.0114806272853	9.83371268212491	MAP3K20
0	0	0.356842966961076	0.0754694300168362	SMPX
6.20850902053724	0	15.2072151750379	18.1275956505083	FH
16.8663585920122	10.8883485174101	14.0831574778089	13.435654114696	SEL1L3
0.428053452531727	0.731127873868371	1.37879810539326	0.517493422974868	TF
26.7942222425213	43.3213155932479	65.0583855902031	102.557892530197	CDV3
0	0	1.93923532041274	0.561071814453732	MYO15A
4.53950973065774	0	26.6617511615383	37.2043241991882	ALKBH5
0	0	0.368320372331169	0.469731758515569	APOH
0.264368004725716	0	9.26202158502452	4.09671678262919	NLRP1
0	1.80238698485062	1.57530838813604	0.413431041024835	PITPNM3
8.10764131979762	0	55.4204203558592	54.7020326223512	SPAG7
5.72859688007245	15.4030596001265	23.4880939881382	7.24599478239875	ORC6
0.0465218387389743	0	0.221984511771436	0.223391613542232	ZFHX4
0	0	0	0	SLC17A6
0	0	0.206851227797034	0	CPA1
1.4383401482287	0	5.89771046840397	6.41887263879184	ZC3HC1
0.81299511003459	0	0.567270934132919	0.579970685283362	ESR1
0.293956269429937	0	0.341971992750494	0.188495001404332	RGS17
0	8.15014821238257	5.46439052292182	22.2245859170591	ANGPT2
4.97541733295159	4.53007070560895	22.3874468785283	13.6187570189351	TMEM101
14.7346767832809	3.35394663055202	31.3618755671757	51.0326101208023	CD200
5.55852567243775	5.41516444915599	46.0823107920847	15.7309919104979	CCDC80
0.736247991441605	0	1.66181487252321	0.117359950642921	CMA1
139.743930019849	51.6735183877089	106.606879793005	125.020936437917	PSME1
94.8912097872235	61.1786806329397	26.6397214402102	36.0092220754822	PPP2R3C
1.38480391442366	0	20.8837527638434	7.05178257772946	HAUS4
0.505809043062903	0	1.82172425426019	0.16914735743456	JPH4
0	0	0	0.0091110495198164	MYH7
0	0	0.305371072332751	0.0581251828275124	CEBPE
7.10020327624347	0	6.14207540057924	2.45335804224517	SLC7A8
0.181744623810031	0	26.6426204233586	14.2754376975579	OSGEP
0.712285867916702	0	7.15278729215831	1.5601487804796	SLC22A17
0	0	20.5602528518597	14.5963746458122	RNF31
15.1117534286063	0	28.1180735515578	35.3839542603199	SCFD1
0	17.0320535467867	2.36827217373315	4.44070498744467	G2E3
1.07057658445253	1.70845479679172	21.0975892358053	46.1195557669723	HECTD1
2025.86578441959	1099.5857003365	223.006184135251	492.775966910753	HNRNPC
0	0	1.4824763129884	0.238930123730432	RPGRIP1
13.4177624141399	8.52793730034916	28.2909678030396	35.0759935328936	SUPT16H
17.3514364433846	0	16.9877560186859	27.4978575816528	TOX4
22.6873235484846	0	11.3088565279391	7.36720091528715	GEMIN2
0	2.37718330204665	0.98453760587491	1.16564574618979	TGM1
77.9996728226998	7.7183229996831	30.5610407102456	36.4114934301041	TINF2
0	0	0.160875564926257	0.00927924374641002	DAZL
0	0	0.0568180276667838	0.024979567553627	TBL1Y
2.01679496261701	0	10.2396576903624	2.76412637571761	SEMA6A
1.54790165121513	0	4.68857142524692	14.4897091066888	TRPM7
1.98572407722637	13.3643291391773	2.4158879927359	2.7036407683857	TYRO3
13.3765296887617	0	2.48021068771152	3.83335382811992	WDR76
4.14156569582736	8.94057942778541	12.0853243421399	10.401718870073	CAPN3
10.3000599876512	0	30.8234523321383	63.9202930480943	SNAP23
0	0	0.940919270493069	0.0413782689038724	TBX15
1.17737547998468	0	5.22244725608068	2.19460973151275	PHGDH
0	0	0.464246562668033	0.378818173718286	COL9A3
21.0747645829065	8.85617308605613	130.825534672119	135.691358212762	EZR
4392.78376206711	3177.95350089893	3011.75423386031	2858.34567051497	MYL6
0.206190784568365	0	2.09357948576325	1.4826951600438	AGO1
0	10.6227790413757	0.659810300002472	1.82350595866457	TEKT2
0.342207247510646	0	0.822891510826282	0.140373611264416	CLSPN
13.7006123159984	1.57965677972789	3.4749198641825	15.8174984894181	RFFL
4.56503867086083	0	7.25212416169362	7.5773966627737	UNC13D
0	0	7.36231904898893	9.22453995631211	MFSD11
11.3532635569951	9.37592286481237	92.9733104632483	19.0047867760618	DPYSL2
0	9.17603486794529	2.40114951533277	7.27817182456001	TGFB2
2.60802599360096	8.58799319683049	2.23718205721459	2.13412594315052	GPATCH2
4.65617621285954	3.67908799461966	10.682302940069	12.4323203893951	NUP50
0	0	1.50126110208094	0.0918645130894593	CDC45
18.9067796119969	0	82.5858776245116	45.5414020171999	COMT
47.13946500125	45.7995419143576	13.93055556613	4.5135752638694	ADA2
11.27848158147	3.37716708377161	3.05847823469756	2.21857169853623	VNN3
41.1695392987338	31.1625647517018	25.824765683147	38.4299303060118	ECHDC1
7.14565912308241	12.6721749867147	35.2553703518048	52.121352657658	LRRFIP2
3.05436422407283	0	27.1877115511128	12.5815868066998	SEC22C
2.31686965236216	0	1.32777205187584	0.924317502140215	XYLB
10.1699494763141	3.07332417830123	41.3958931861837	19.2672687975064	HDAC6
[truncated: 33,640 more rows]
