# Supplementary material for: Comprehensive Comparison of RNA-Seq Data of SARS-CoV-2, SARS-CoV and MERS-CoV Infections: Alternative Entry Routes and Innate Immune Responses
Source: Front Immunol. 2021 May 28;12:656433. doi: 10.3389/fimmu.2021.656433 (PMC8195239; doi:10.3389/fimmu.2021.656433)
Supplement: Supplementary file 3 [file Table_1.xlsx]

## Sheet: Virus-Mapping-Rate-SARS-SARS-CoV2-MERS
Table S1 Virus mapping rates of each sample
Virus	Virus strain	Virus dose (MOI)	Species of origin	Cell type	Library preparation	Accession number	Sample	Virus mapping rate
SARS-CoV-2	USA-WA1/2020	2	Homo sapiens	NHBE	polyA+ selection	GSE147507	SAMN14444842	0.10%
SARS-CoV-2	USA-WA1/2020	2	Homo sapiens	NHBE	polyA+ selection	GSE147507	SAMN14444841	0.08%
SARS-CoV-2	USA-WA1/2020	2	Homo sapiens	NHBE	polyA+ selection	GSE147507	SAMN14444840	0.10%
SARS-CoV-2	USA-WA1/2020	0.2	Homo sapiens	A549	polyA+ selection	GSE147507	SAMN14444836	0.03%
SARS-CoV-2	USA-WA1/2020	0.2	Homo sapiens	A549	polyA+ selection	GSE147507	SAMN14444835	0.03%
SARS-CoV-2	USA-WA1/2020	0.2	Homo sapiens	A549	polyA+ selection	GSE147507	SAMN14444834	0.03%
SARS-CoV-2	USA-WA1/2020	2	Homo sapiens	A549	polyA+ selection	GSE147507	SAMN14563430	0.11%
SARS-CoV-2	USA-WA1/2020	2	Homo sapiens	A549	polyA+ selection	GSE147507	SAMN14563431	0.08%
SARS-CoV-2	USA-WA1/2020	2	Homo sapiens	A549	polyA+ selection	GSE147507	SAMN14563432	0.08%
SARS-CoV-2	USA-WA1/2020	0.2	Homo sapiens	A549-ACE2	polyA+ selection	GSE147507	SAMN14563424	59.27%
SARS-CoV-2	USA-WA1/2020	0.2	Homo sapiens	A549-ACE2	polyA+ selection	GSE147507	SAMN14563425	51.72%
SARS-CoV-2	USA-WA1/2020	0.2	Homo sapiens	A549-ACE2	polyA+ selection	GSE147507	SAMN14563426	55.37%
SARS-CoV-2	USA-WA1/2020	2	Homo sapiens	A549-ACE2	polyA+ selection	GSE147507	SAMN14644185	59.95%
SARS-CoV-2	USA-WA1/2020	2	Homo sapiens	A549-ACE2	polyA+ selection	GSE147507	SAMN14644186	60.42%
SARS-CoV-2	USA-WA1/2020	2	Homo sapiens	A549-ACE2	polyA+ selection	GSE147507	SAMN14644187	60.22%
SARS-CoV-2	USA-WA1/2020	2	Homo sapiens	Calu3	polyA+ selection	GSE147507	SAMN14563418	15.18%
SARS-CoV-2	USA-WA1/2020	2	Homo sapiens	Calu3	polyA+ selection	GSE147507	SAMN14563419	17.55%
SARS-CoV-2	USA-WA1/2020	2	Homo sapiens	Calu3	polyA+ selection	GSE147507	SAMN14563420	13.60%
SARS-CoV-2	Munich/BavPat1/2020	0.3	Homo sapiens	Calu3	rRNA-depletion	GSE148729	SRR11550045	48.80%
SARS-CoV-2	Munich/BavPat1/2020	0.3	Homo sapiens	Calu3	rRNA-depletion	GSE148729	SRR11550046	43.56%
SARS-CoV-2	Munich/BavPat1/2020	0.3	Homo sapiens	Calu3	polyA+ selection	GSE148729	SRR11549993	16.07%
SARS-CoV-2	Munich/BavPat1/2020	0.3	Homo sapiens	Calu3	polyA+ selection	GSE148729	SRR11549994	12.69%
SARS-CoV-2	Munich/BavPat1/2020	0.3	Homo sapiens	Caco2	polyA+ selection	GSE148729	SRR11549971	22.67%
SARS-CoV-2	Munich/BavPat1/2020	0.3	Homo sapiens	Caco2	polyA+ selection	GSE148729	SRR11549972	22.74%
SARS-CoV-2	Munich/BavPat1/2020	0.3	Homo sapiens	H1299	polyA+ selection	GSE148729	SRR11549951	0.04%
SARS-CoV-2	Munich/BavPat1/2020	0.3	Homo sapiens	H1299	polyA+ selection	GSE148729	SRR11549952	0.04%
SARS-CoV-2	USA-WA1/2020	0.3	Chlorocebus sabaeus	Vero E6	rRNA-depletion	GSE153940	SRR12164499	0.6529
SARS-CoV-2	USA-WA1/2020	0.3	Chlorocebus sabaeus	Vero E6	rRNA-depletion	GSE153940	SRR12164500	0.6474
SARS	Frankfurt strain	0.3	Homo sapiens	Calu3	polyA+ selection	GSE148729	SRR11549987	48.78%
SARS	Frankfurt strain	0.3	Homo sapiens	Calu3	polyA+ selection	GSE148729	SRR11549988	47.90%
SARS	Frankfurt strain	0.3	Homo sapiens	Calu3	rRNA-depletion	GSE148729	SRR11550039	76.85%
SARS	Frankfurt strain	0.3	Homo sapiens	Calu3	rRNA-depletion	GSE148729	SRR11550040	77.43%
SARS	Frankfurt strain	0.3	Homo sapiens	Caco2	polyA+ selection	GSE148729	SRR11549965	34.03%
SARS	Frankfurt strain	0.3	Homo sapiens	Caco2	polyA+ selection	GSE148729	SRR11549966	34.48%
SARS	Frankfurt strain	0.3	Homo sapiens	H1299	polyA+ selection	GSE148729	SRR11549943	0.14%
SARS	Frankfurt strain	0.3	Homo sapiens	H1299	polyA+ selection	GSE148729	SRR11549944	0.14%
SARS	Urbani strain	0.1	Homo sapiens	MRC5	polyA+ selection	GSE56189	SAMN02689191	0.00%
SARS	Urbani strain	0.1	Homo sapiens	MRC5	polyA+ selection	GSE56189	SAMN02689265	0.00%
SARS	Urbani strain	0.1	Homo sapiens	MRC5	polyA+ selection	GSE56189	SAMN02689319	0.00%
SARS	Urbani strain	3	Homo sapiens	MRC5	polyA+ selection	GSE56189	SAMN02689157	0.01%
SARS	Urbani strain	3	Homo sapiens	MRC5	polyA+ selection	GSE56189	SAMN02689158	1.24%
SARS	Urbani strain	3	Homo sapiens	MRC5	polyA+ selection	GSE56189	SAMN02689161	0.01%
SARS	Urbani strain	0.1	Chlorocebus sabaeus	Vero E6	polyA+ selection	GSE56189	SAMN02689470	84.88%
SARS	Urbani strain	0.1	Chlorocebus sabaeus	Vero E6	polyA+ selection	GSE56189	SAMN02689485	83.12%
SARS	Urbani strain	0.1	Chlorocebus sabaeus	Vero E6	polyA+ selection	GSE56189	SAMN02689487	82.74%
SARS	Urbani strain	3	Chlorocebus sabaeus	Vero E6	polyA+ selection	GSE56189	SAMN02689461	87.96%
SARS	Urbani strain	3	Chlorocebus sabaeus	Vero E6	polyA+ selection	GSE56189	SAMN02689464	88.38%
SARS	Urbani strain	3	Chlorocebus sabaeus	Vero E6	polyA+ selection	GSE56189	SAMN02689467	86.34%
MERS	EMC/2012	0.1	Homo sapiens	MRC5	polyA+ selection	GSE56189	SAMN02689056	9.45%
MERS	EMC/2012	0.1	Homo sapiens	MRC5	polyA+ selection	GSE56189	SAMN02689135	11.53%
MERS	EMC/2012	0.1	Homo sapiens	MRC5	polyA+ selection	GSE56189	SAMN02689136	13.83%
MERS	EMC/2012	3	Homo sapiens	MRC5	polyA+ selection	GSE56189	SAMN02689047	48.76%
MERS	EMC/2012	3	Homo sapiens	MRC5	polyA+ selection	GSE56189	SAMN02689051	49.00%
MERS	EMC/2012	3	Homo sapiens	MRC5	polyA+ selection	GSE56189	SAMN02689139	47.14%
MERS	EMC/2012	0.1	Chlorocebus sabaeus	Vero E6	polyA+ selection	GSE56189	SAMN02689567	35.36%
MERS	EMC/2012	0.1	Chlorocebus sabaeus	Vero E6	polyA+ selection	GSE56189	SAMN02689568	35.21%
MERS	EMC/2012	0.1	Chlorocebus sabaeus	Vero E6	polyA+ selection	GSE56189	SAMN02689569	36.32%
MERS	EMC/2012	3	Chlorocebus sabaeus	Vero E6	polyA+ selection	GSE56189	SAMN02689501	66.96%
MERS	EMC/2012	3	Chlorocebus sabaeus	Vero E6	polyA+ selection	GSE56189	SAMN02689502	63.51%
MERS	EMC/2012	3	Chlorocebus sabaeus	Vero E6	polyA+ selection	GSE56189	SAMN02689503	67.33%
